# Supplementary material for: A scoping review of the uses and institutionalisation of knowledge for health policy in low- and middle-income countries
Source: Health Res Policy Syst. 2020 Jan 20;18:7. doi: 10.1186/s12961-019-0522-2 (PMC6971874; doi:10.1186/s12961-019-0522-2)
Supplement: Supplementary file 1 — Additional file 1. Charting Database: Details for each article included in the review. [file 12961_2019_522_MOESM1_ESM.xlsx]

## Sheet: Strategies & causes
	Bottlenecks
Strategy	Availability	Accessibility	Affordability	Socio-cultural Acceptability	Continuity/Timeliness	Quality	Indicator	Platform	EQUIST strategy area
Demand-side financing			Direct financial barriers (OOP at point of service)				skilled birth attendance; Column Q from Evidence base	Delivery by skilled professional

## Sheet: Summary of effect sizes
								Context
	Strategy	Bottleneck	Cause	OR	Effect size	Other	Indicator	Location (urban/rural)	Targeted population group	Strong implementation environment (Y/N)	Country	Notes	ID
	Demand-side financing	Financial affordability	Direct financial barriers (OOP at point of service)		3.6		skilled attendance at birth

## Sheet: Health Gov TWG Template 
Governance Focus (PFM, Accountability, Intelligence, policy / regulation)	Author(s)	Year	Journal or Publication Series Title	Article Title	Abstract	Country or Countries	Level: Regional, National, State, District, Community	Urban or Rural	Language	Actors involved	Legislation (y/n), if yes, what	Process of institutionalization	Types of Knowledge Used	Links to MtE Framework: Describes outcomes?	Are there health system outcomes?	Is there health impact?	Date Information Extracted	Name of Data Extractor	Notes	Review?
Policy; Intelligence	Bennett, Sara ; Paina, Ligia ; Ssengooba, Freddie ; Waswa, Douglas ; M'Imunya, James M	2013	BMC Public Health	The impact of Fogarty International Center research training programs on public health policy and program development in Kenya and Uganda	Background: The Fogarty International Center (FIC) has supported research capacity development for over twenty years. While the mission of FIC is supporting and facilitating global health research conducted by U.S. and international investigators, building partnerships between health research institutions in the U.S. and abroad, and training the next generation of scientists to address global hea…	Kenya; Uganda	National	Urban	English	Fogarty International Center; University of Nairobi; Makerere University; policymakers responsible for disease control; Ministry of Health policymakers	No	Normative - FIC trainees participated in technical working groups and made contributions. Often, national policy impact was triggered by WHO adopting findings of published FIC research. Process of institutionalization typically occurred when FIC would publish results, which were adopted by WHO, which were then adopted by country governments. National country governments (Uganda and Kenya) reacted…	Studies designed and implemented by FIC, FIC members serving on technical advisory groups to policymakers	Yes - health system outcomes	Yes - FIC research integrated into Uganda Malaria Program Review Report, Uganda National HIV/AIDS Strategic Plan, Kenya National Malaria Strategy, and WHO/UNAIDS Operational Guidance for Scaling up Male Circumcision Services for HIV Prevention	No	2017-04-09	Lauren Windmeyer	N/A	Review
Policy; Intelligence	Julia Blau, Papa Coumba Faye, Kamel Senouci, Simplice Ncho Dagnan, Alfred Douba, Jeanine Tagliante Saracino, Bradford D. Gessner	2012	Vaccine	Establishment of a National Immunization Technical Advisory Group in Côte d’Ivoire: process and lessons learned	In January 2010, Côte d’Ivoire became the first GAVI-eligible country in sub-Saharan Africa to establish a National Immunization Technical Advisory Group (NITAG). The Côte d’Ivoire “National Committee of Independent Experts for Vaccination and Vaccines” (CNEIV-CI) was created to strengthen national capacity for evidence-based policy decisions with regard to immunization and vaccines. The primary …	Cote d'Ivoire	National	Urban	English	Ministry of Health, NITAG, National Institute for Public Hygiene (INHP), university professors	No parliamentary legislation, but legal department of MOH established NITAG.	NITAG was institutionalized by SIVAC (supporting independent immunization and vaccine advisory committees) initiative. SIVAC first gauged the country's willingness to create NITAG and developed a concept paper to describe current situation of immunization policies and propose priority topics. MOH then develops legal documents to establish NITAG. NITAG then develops and disseminates recommendation…	Advice from NITAG was integrated into Ministry of Health policy.	Yes - Health governance	No	No	2017-04-10	Lauren Windmeyer	Article discusses the creation of NITAG but does not expand on whether the MOH adopted NITAG's recommendations
Intelligence	Fadi El-Jardali, Shadi Saleh, Rawya Khodor, Raeda Abu Al Rub, Chokri Arfa, Habiba Ben Romdhane, Randah R. Hamadeh	2015	Health Research Policy and Systems	An institutional approach to support the conduct and use of health policy and systems research: The Nodal Institute in the Eastern Mediterranean Region	Background The use of health policy and systems research (HPSR) to support decision making in health systems is limited in the Eastern Mediterranean Region (EMR). This is partly due to the lack of effective initiatives to strengthen regional HPSR capacities and promote its use in decision making. This paper offers a structured reflection on the establishment and core functioning of a HPSR Nodal I…	Eastern Mediterranean, but article highlights Bahrain, Jordan, Tunisia	Regional	Urban	English	Nodal institute, academic and research institutions in EMR, civil society	No	Normative - In Phase 3 of the process, stakeholders (researchers, policymakers, civil society groups, funders) attended sub-Node meetings which introduced HPSR and helped stakeholders understand the challenges in evidence-informed policy. These meetings also highlighted ways to translate research into policy. Stakeholders deliberated over which primary HPSR areas needed further review, in order t…	Mapping of regional academic or research institutions involved in HPSR, regional HPSR focal areas, and their HPSR challenges in order to set country-specific HPSR priorities	Research priorities linked to health system outcomes	No	No	2017-04-13	Lauren Windmeyer	This article does not mention how HPSR research was actually used by policymakers. Its focus is primarily on strengthening research capacity and finding alignment between stakeholders on HPSR issues that are of national priority	Review
Intelligence; policy/regulation	Adnan A Hyder, Gerald Bloom, Melissa Leach, Shamsuzzoha B Syed, David H Peters	2007	BMC Public Health	Exploring health systems research and its influence on policy processes in low income countries	Background The interface between research and policymaking in low-income countries is highly complex. The ability of health systems research to influence policy processes in such settings face numerous challenges. Successful analysis of the research-policy interface in these settings requires understanding of contextual factors as well as key influences on the interface. Future Health Systems (FH…	General - LIC, no country focus	National	N/A	English	Does not discuss specific actors, more abstract/theoretical article	No	Many LICs receive health systems funding from donor agencies, who play a role in determining discourse for health system development. Also, the 'knowledge phenomena' relies on the 'existence of a community of educated people" who develop understandings of technological innovations. Institutions must be created to support scientific advancement. In LICs, government and regulatory agency roles quic…	Discusses policy-focused, research-focused, and cross-sectional approaches to exploring existing research-policy interfaces	Broad governance	No	No	2017-04-14	Lauren Windmeyer	This article talks about high-level, more conceptual frameworks around the research-policy interface. No country or regional focus, though the article touches on examples from Mexico, Bangladesh
PFM; policy	Lydia Kapiriri, Ole Frithjof Norheim, Kristian Heggenhougen	2003	Social Science & Medicine	Using burden of disease information for health planning in developing countries: the experience from Uganda	Given the growing interest in both the use of evidence in planning and in using the burden of disease measure (BOD) and cost-effectiveness analysis, we explored health planners’ perception of the usefulness of the BOD in priority setting and planning in developing countries, using Uganda as an example. An exploratory qualitative approach involving in-depth interviews with key policy makers in hea…	Uganda	National	Urban	English	District Health Service Project (DHSP), responsible for Burden of Disease studies in Uganda.	No	Uganda used data from BOD (and cost-effectiveness) to shape its essential health care package. BOD used in health planning at district and national levels, used as basis for national health policy. Rankings of conditions and causes of disease burden appealed to policymakers. District and national-level health stakeholders are able to use the results to advocate for more resources from politicians…	Burden of disease measure and cost-effective analysis	Health governance	Yes - Burden of disease (BOD) data on years life lost (YLL) and most cost-effective types of interventions from YLLs were selected to comprise the national essential health care package	No	2017-04-14	Lauren Windmeyer	N/A
Intelligence	Dohyeong Kim, Malabika Sarker, Priyanka Vyas	2016	Journal of Health, Population and Nutrition	Role of spatial tools in public health policymaking of Bangladesh: opportunities and challenges	In spite of the increasing efforts to gather spatial data in developing countries, the use of maps is mostly for visualization of health indicators rather than informed decision-making. Various spatial tools can aid policymakers to allocate resources effectively, predict patterns in communicable or infectious diseases, and provide insights into geographical factors which are associated with utili…	Bangladesh	National	Urban	English	Director General of Health Services, Management Information Systems Wing. Government health agencies, Bangladeshi research organizations, academics, NGO leaders	No	Normative. Bangladesh Director General of Health Services launched a District Health Information System to gather geospatial data. GIS has not been applied in developing countries due to lack of spatial data, lack of awareness of use of GIS, lack of technical capacity and political willingness. 78% of surveyed participants had access to some kind of spatial data in their organizations.55% said th…	GIS data, focus groups with stakeholders	Health governance	No	No	2017-04-17	Lauren Windmeyer	This article discusses how agencies use GIS mapping in health. It does not discuss the actual application of evidence to policy.
Intelligence	Lydia Kapiriri, Bjarne Robbestad, Ole Frithjof Norheim	2003	Health Policy	The relationship between prevention of mother to child transmission of HIV and stakeholder decision making in Uganda: implications for health policy	Objectives: To explore a selection of stakeholders’ use of evidence and other reasons in the relative ranking of the prevention of mother to child HIV transmission with nevirapine in a setting of extreme resource scarcity. Design: Group interviews using nominal group technique with provision of evidence. Setting: One rural and one urban district in Uganda. Participants: People living with HIV/AID…	Uganda	National, district, community	Urban and rural	English	Focus groups conducted with district planners, health workers, patient groups (people with hypertension and people living with HIV)	No	Normative - this was a hypothetical exercise run with policymakers to see how their priorities change when introduced to evidence. Uganda recognizes that nevirapine is an important health intervention but faces competing priorities (malaria, childhood disease). Little information on nevirapine's cost-effectiveness means that policymakers are unsure how to rank it among its national health priorit…	Cost-effectiveness data, characteristics of conditions, evidence on prevalence, incidence, and coverage	Health governance	No	No	2017-04-17	Lauren Windmeyer	This article talks about how stakeholders rank priorities in a focus-group setting. It does not discuss the actual application of evidence to policy.
Intelligence, policy	Walter Denis Odoch, Kenneth Kabali, Racheal Ankunda, Joseph Mumba Zulu, and Moses Tetui	2015	Health Research Policy and Systems	Introduction of male circumcision for HIV prevention in Uganda: analysis of the policy process	Background: Health policy analysis is important for all health policies especially in fields with ever changing evidence-based interventions such as HIV prevention. However, there are few published reports of health policy analysis in sub-Saharan Africa in this field. This study explored the policy process of the introduction of male circumcision (MC) for HIV prevention in Uganda in order to info…	Uganda	National	Urban	English	Uganda MoH, President of Uganda, USAID ,PEPFAR, CDC, WHO and UNAIDS, NGOs, academic researchers from Makerere U, media	No	Part normative, part cultural-cognitive (cultural views played a role in determining country-wide male circumcision strategy). Power in the policymaking process shapes content of reform. Nature of power consists of evidence, finances, networking, technology, authority, and expertise and plays nito the policy process. For male circumcision in Uganda, the policy process included putting MC on the n…	RCTs, other research studies	Health governance	Yes	No	2017-04-18	Lauren Windmeyer	N/A
Intelligence, policy, regulation	Juliet Nabyonga-Orem, Prosper Tumusiime, Jennifer Nyoni and Aku Kwamie	2016	Health Research Policy and Systems	Harmonisation and standardisation of health sector and programme reviews and evaluations – how can they better inform health policy dialogue?	Background Health sector and programme performance assessments provide a rich source of contextual data directly linked to implementation of programmes and can inform health policy dialogue, planning and resource allocation. In seeking to maximise this opportunity, there are challenges to overcome. A meeting convened by the World Health Organization African Region discussed the strengths, weaknes…	Ethiopia, Ghana, Kenya, Lesotho, Liberia, Malawi, The Gambia, Uganda, Zambia, Zimbabwe.	Regional	N/A	English	World Health Assembly, M&E officials from Ethiopia, Ghana, Kenya, Lesotho, Liberia, Malawi, The Gambia, Uganda, Zambia, Zimbabwe	No	This piece discussed issues of interest at a meeting with 10 country M&E departments at a WHO Africa Meeting and did not say whether or not the outputs were ever institutionalized. 64th World Health Assembly urged member states to adjust national health policies with evidence-based responses while involving all relevant stakeholders. WHO Africa Region convened 10 country M&E teams to recommend a …	Discussion from WHO Africa Region meeting	Health governance	No	No	2017-04-19	Lauren Windmeyer	Article cites the deliberations that emerged from the WHO meeting to assess how standardizing the health sector was discussed across countries.
Intelligence, policy	Obinna Onwujekwe, Nkoli Uguru, Giuliano Russo, Enyi Etiaba, Chinyere Mbachu, Tolib Mirzoev, and Benjamin Uzochukwu	2015	Health Research Policy and Systems	Role and use of evidence in policymaking: an analysis of case studies from the health sector in Nigeria	Background Health policymaking is a complex process and analysing the role of evidence is still an evolving area in many low- and middle-income countries. Where evidence is used, it is greatly affected by cognitive and institutional features of the policy process. This paper examines the role of different types of evidence in health policy development in Nigeria. Methods The role of evidence was …	Nigeria	National	Urban	English	Nigeria MOH	No	MoH creates policy with contributions from stakeholders in the public and private sectors. Federal Executive Council gives final approval on all health-related policies before they're implemented. IMNCH, HRH, and OH policies followed a formal policy development process (agenda setting, info gathering, policy formulation, approval, review, validation). Process interspersed with lobbying and advoca…	Peer-reviewed research reports, health info system data (formal evidence) , expert knowledge and experiences (informal evidence), outcomes of stakeholder consultations (informal evidence)	Health governance	Yes	No	2017-04-20	Lauren Windmeyer	N/A
Accountability, intelligence	R. Sauerborn, S. Nitayarumphong, A. Gerhardus	1999	Tropical Medicine & International Health	Strategies to enhance the use of health systems research for health sector reform	Summary In spite of frequent claims to the contrary, there is very little evidence that health systems research actually influences policy-making. Based on a case study from Thailand and a literature review, we develop a stakeholder-oriented model of policy-making. We argue that only if stakeholders' needs are taken into consideration during design and implementation of scientific projects and di…	Brief examples used only. Thailand, Bangladesh, Ghana, Bolivia, Pakistan.	Uses national examples	Urban	English	Ministries of health, think tanks, researchers, policymakers	No	Normative. Advocates for a 'stakeholder-oriented model' of policy-making. Research and evidence are only relevant in the policy-making process if it is "known and being used by the stakeholders." Low-level stakeholders with little political will can influence stronger stakeholders using data and enable them to take action. Step 1 - map stakeholders. Step 2 - Set agenda and ensure policymakers tak…	Advocates for user groups, public health labs, think tanks	Health governance	No	No	2017-04-23	Lauren Windmeyer	Only talks about how to make evidence easier for policymakers to use, does not give specific examples
Intelligence, policy, regulation	Chris Zielinski, Derege Kebede, Peter Ebongue Mbondji, Issa Sanou, Wenceslas Kouvividila and Paul-Samson Lusamba-Dikassa	2014	Journal of the Royal Society of Medicine	Knowledge systems in health in sub-Saharan Africa: results of a questionnaire-based survey	Objective: To describe the mechanisms and systems of knowledge acquisition, creation, diffusion, application and improvement of knowledge in two layers of the health system: health policy formulation and the provision of clinical services. Design: A questionnaire-based survey. Setting: Health research institutions in 46 countries of the World Health Organization (WHO) African Region. Participants…	WHO Africa region - 46 countries	Regional, National	Urban	English	Think tanks, task forces, universities, professional associations.	No	Normative - discusses accreditation. Survey on knowledge systems in health sent to 46 countries of WHO Africa region to get a baseline of knowledge creation, dissemination, and improvement and role of knowledge in health policy. Showed that national bodies had the major role in policy-setting but non-national bodies provided advice and M&E. Think tanks/task forces/universities played advisory rol…	Systematic reviews from the Cochrane and Campbell Collaborations, WHO guidelines or guidelines from other standard-setting bodies, recommendations from other countries in the region or other regional bodies, recommendations from national sources, recommendations from surveillance data. To collect feedback they used quarterly/annual MoH reviews, annual program review reports	Health governance	No	No	2017-04-24	Lauren Windmeyer
Policy	Juliet Nabyonga-Orem1*, Freddie Ssengooba2†, Jean Macq3 and Bart Criel4†	2014	Malaria Journal	Malaria treatment policy change in Uganda: what role did evidence play?	Background: Although increasing attention is being paid to knowledge translation (KT), research findings are not being utilized to the desired extent. The present study explores the role of evidence, barriers, and factors facilitating the uptake of evidence in the change in malaria treatment policy in Uganda, building on previous work in Uganda that led to the development of a middle range theory…	Uganda	National	Urban	English	Ministry of Health, national medical stores, National drug authority, managers at district level, civil society organizations	No	Uganda started to change malaria treatment policies once sites showed resistance to chloroquine (CQ). National treatment policy changed from CQ to ACT from 2004 to 2006. Ministry of Health used studies on drug efficacy when changing policy, studies showed heavy resistance to CQ which initiated discussions on policy change from CQ to ACT. Consensus meeting with Director General agrees on use of AC…	Drug efficacy studies involving AS, AQ, CQ; WHO guidance; surveys	Health systems outcomes; health impact	Yes	Yes - drug policy changed to ACT, cease use of CQ	2017-04-30	Lauren Windmeyer	See Fig 1 for timeline of events
Financing, policy	Dr Felicia Marie Knaul, PhDa, b, , , Héctor Arreola-Ornelas, MSca, Oscar Méndez-Carniadoa, Chloe Bryson-Cahn, BAc, Jeremy Barofsky, MAc, Rachel Maguire, MAa, Martha Miranda, MScd,	2006	The Lancet	Evidence is good for your health system: policy reform to remedy catastrophic and impoverishing health spending in Mexico	Absence of financial protection in health is a recently diagnosed “disease” of health systems. The most obvious symptom is that families face economic ruin and poverty as a consequence of financing their health care. Mexico was one of the first countries to diagnose the problem, attribute it to lack of financial protection, and propose systemic therapy through health reform. In this article we as…	Mexico	National	Urban	English	Mexican National Institute of Public Health, Ministry of Health, Mexican Health Foundation	Yes - General Health Law was passed in 2003 and outlined reforms	Mexico underwent structural reforms in 2003 to provide health insurance to 50 million Mexicans. Evidence was critical in the policy reform process for financial protection in health coverage. Independent evidence from Mexican National Institute of Public Health showed that most people relied on out of pocket payments, which refuted a common conception that the health system was mostly financed by…	Research from Mexican National Institute of Public Health and Mexican Health Foundation which showed that Mexico relies too heavily on out-of-pocket payments for health finance. Also used Mexico’s rank in WHR 2000 - MX was ranked 144 on “fairness of finance.” Gathered data from National Household Income and Expenditure Survey.	Health governance; health system outcomes; health impact	Yes - system reform	Yes - reduction in out of pocket spending among the poor	2017-05-01	Lauren Windmeyer	Panel 1 shows a timeline of the health reforms
Policy	Roberto Tapia-Conyera, Miguel Betancourt-Craviotoa, Rodrigo Saucedo-Martíneza, Lourdes Motta-Murguíab, Héctor Gallardo-Rincóna	2013	Vaccine	Strengthening vaccination policies in Latin America: An evidence-based approach	Despite many successes in the region, Latin American vaccination policies have significant shortcomings, and further work is needed to maintain progress and prepare for the introduction of newly available vac-cines. In order to address the challenges facing Latin America, the Commission for the Future of Vaccines in Latin America (COFVAL) has made recommendations for strengthening evidence-based …	Latin America - region	Regional	Urban	English	Carlos Slim Health Institute, Commission for the Future of Vx in Latin America (COFVAL), PAHO	No	Regulative - discusses regulative rules. Latin American countries need a coordinated regional effort to strengthen regulatory agencies to introduce new vaccines. COVAL made 7 recommendations: 1. Standardize performance indicators for assessing vx impact, including HR performance, national health accounts, financial protection, epidemiological surveillance, and burden of disease/vx coverage. 2. Ut…	Vaccine coverage between Latin American countries, information from national regulatory authorities, Pan American Network on Drug Regulatory Harmonization	Health governance	None	None	2017-05-01	Lauren Windmeyer	REVIEW. This only discusses recommendations, not actual health outcomes.
Policy	Uneke CJ1, Ezeoha AE, Ndukwe CD, Oyibo PG, Onwe F	2010	Healthcare Policy	Development of Health Policy and Systems Research in Nigeria: Lessons for Developing Countries’ Evidence-Based Health Policy Making Process and Practice	Abstract Health policy and systems research (HPSR), which aims to produce reliable and rigorous evidence to inform the many critical decisions that must be made about health systems, is a new concept in Nigeria. In this study, policy makers and other stakeholders in the health sector identified the challenges and the potential intervention strategies to HPSR evidence use in policy making in Niger…	Nigeria	State	Urban	English	International Development Research Center (Canada), Government of Nigeria, Canadian International Development agency (CIDA). Participants in the study were health professionals, regional, state and local gov directors, program managers (all in Ebonyi State).	No	Government of Nigeria established the Nigeria Evidence-based Health System Initiative (NEHSI) in collaboration with Canada’s International Development Research Centre and the Canadian Int’l Development Agency. This started to address health sector reform. It was started in only 2 states (Bauchi and Cross River). An Evidence-Policy workshop discussed capacity challenges in developing HPSR evidence…	Outcomes from focus groups	Health governance	None	None	2017-05-01	Lauren Windmeyer	Table 2 describes outcomes of focus group discussions during evidence-policy workshops
Policy	Jirawattanapisal T, Kingkaew P, Lee TJ, Yang MC.	2009	Value in health : the journal of the International Society for Pharmacoeconomics and Outcomes Research	Evidence-based decision-making in Asia-Pacific with rapidly changing health-care systems: Thailand, South Korea, and Taiwan	OBJECTIVE: To review the use of evidence in the market approval process, reimbursement, and price control mechanisms for medicines and medical devices in Thailand, South Korea, and Taiwan. METHODS: Documentary reviews supplemented by interviews with senior policymakers of relevant public health authorities. RESULTS: Drug regulatory authorities play a vital role in the market authorization process…	Thailand	National	Urban	English	Ministry of Public Health, Drug Control Division, Medical Device Control Division, Medium Price Setting Committee, Subcommittee for Development of the National List of Essential Drugs (NLED), Benefit Package Subcommittee of National Health Security,	No	Article assesses 3 articles presented at the International Society for Pharmacoeconomics and Outcomes Research (SPOR) in Seoul. Universal Health Coverage schemes prompt more mechanisms for price control of drugs. Thailand uses 2-year temporary license for all new drugs to promote market exclusivity before giving a permanent license. Ministry of Public Health develops drugs on the NLED (list of es…	information on drug efficacy	Health governance	Yes, informs drug list	No	2017-05-09	Lauren Windmeyer	Table 1 covers 3 public health insurance schemes in Thailand
Intelligence, policy	Octavio Gómez-Dantés and Julio Frenk	2009	International journal of technology assessment in health care	Health technology assessment in Mexico	Objectives: The history of health technology assessment (HTA) in Mexico is examined, starting with the efforts to incorporate this topic into the policy agenda and culminating with the recent creation of a specialized public agency. Methods: Information was gathered through a bibliographic search and interviews with actors involved in HTA in Mexico. Results: HTA efforts were developed in Mexico s…	Mexico	National	Urban	English	Mexican Health Foundation, PAHO, U Wisconsin, MoH of Mexico	No	Discusses history of HTA in Mexico. Institutional Commission on Health Research was created after the first National Health Survey was implemented in 1984. Commission was created to coordinate "efforts of health and education sectors to rationalize the process of research and technological development." In 1991, Mexican Health Foundation collaborated with National Institute of Public Health, PAHO…	National Health Survey	Health governance	Creation of new agencies within MoH	No	2017-05-09	Lauren Windmeyer	History of HTAs in Mexico
Policy	D. Kaseje, R. Olayo, C Musita, CO Oindo, C Wafula & R Muga	2010	Global Public Health	Evidence-based dialogue with communities for district health systems' performance improvement	Despite focused health policies and a reform agenda Kenya has not made a breakthrough in improving the situations of households entrapped in the vicious cycle of poverty and ill health. Consequently, Great Lakes University of Kisumu developed and tested a model for facilitating improvement in the performance of the District Health System (DHS) and, hence, the health status of poor households serv…	Kenya	National	Urban	English	District health systems	No	Study introduced a dialogue model to district health management teams, service providers, and communities via 3-day training workshops. Researchers were testing the effectiveness of a "regularized, evidence-based dialogue model" to improve performance of district health services for governance, management, service delivery, and health outcomes. Intervention package included developing committees …	Type of data used to inform the model was not specified	Health system outcomes	For treatment intervention groups - improvement in health facility governance committee performance, improvement in management practices such as data analysis	No intervention groups reported being out-of-stock of essential drugs at any level of care, "compared to control health facilities which continued to have frequent stock-outs". Immunization coverage was 91% for intervention sites compared to 66% at control sites. Intervention sites also had improved drinking water	2017-05-10	Lauren Windmeyer	Figure 1 contains a framework that discusses governance, management, service provision, and health outcomes
Policy	Augustina Koduaha, Irene Akua Agyepongb, Han van Dijk	2016	Social Science & Medicine	“The one with the purse makes policy”: Power, problem definition, framing and maternal health policies and programmes evolution in national level institutionalised policy making processes in Ghana.	This paper seeks to advance our understanding of health policy agenda setting and formulation processes in a lower middle income country, Ghana, by exploring how and why maternal health policies and programmes appeared and evolved on the health sector programme of work agenda between 2002 and 2012. We theorized that the appearance of a policy or programme on the agenda and its fate within the pro…	Ghana	National	Urban	English	MoH, donors, NGOs	No	Paper explores how and why maternal health policy agenda items evolved in Ghana health sector Program of Work agenda between 2002 and 2012. Ministry of Health and donors discuss policy issues for review process, joint monitoring visits to certain regions "to contextualize policy implementation issues." Stakeholders then have open meetings to review visit report. Next, closed meetings occur, chair…	Review reports, POW reviews, demographic surveys	Health system outcomes, health governance	yes, improved investment in family planning and maternal health	no specific impact apart from the health systems changes mentioned	2017-05-11	Lauren Windmeyer	Figure 1 notes an outline of the national level institutionalized dialogue process in Ghana's health sector
Policy	Daniela C Rodríguez, Hastings Banda, Ireen Namakhoma	2015	Health Policy and Planning	Integrated community case management in Malawi: an analysis of innovation and institutional characteristics for policy adoption	In 2007, Malawi became an early adopter of integrated community case management for childhood illnesses (iCCM), a policy aimed at community-level treatment for malaria, diarrhoea and pneumonia for children below 5 years. Through a retrospective case study, this article explores critical issues in implementation that arose during policy formulation through the lens of the innovation (i.e. iCCM) an…	Malawi	National	Urban	English	Ministry of Health, Global Fund, USAID, WHO, NGOs	No	Health worker shortage led to expansion of HAS program, and MoH added 5000 HSAs in 2007 with support from the Global Fund. . These workers helped deliver iCCM services to their communities. To implement child survival strategy, MOH worked with other agencies in Ag, Water, and Education and included districts and community perspectives (normative). MoH held meetings with districts to get their inp…	Lancet series on child survival, baseline surveys, demographic and health surveys, multiple indicator cluster survey	Health system outcomes	Yes - expansion of HSAs and development of iCCM	No	2017-05-12	Lauren Windmeyer	Table 1 shows a timeline for iCCM policy development
Policy	Uneke, Ezeoha, Ndukwe, Oyibo, Onwe	2012	Global Public Health	Promotion of evidence-informed health policymaking in Nigeria: bridging the gap between researchers and policymakers	In Nigeria, the lack of adequate understanding of the complex nature of translating research into policy and the incompatibility existing between researchers and policymakers constitute a great challenge to evidence-informed policymaking. To address these challenges a one-day evidence-to-policy training workshop was organised for policymakers, researchers and other major stakeholders in the healt…	Nigeria	National	Urban	English	Health researchers, directors, project managers, heads of departments in the health ministry, hospital administrators, heads of health civil society groups and NGOs, leaders of health associations	No	Study aims to promote evidence-informed policymaking and improve capacity of policymakers to use and apply research more effectively. Held a one-day evidence-to-policy workshop in Ebonyi State in 2009. Study shows that Nigerian policymakers and health sector are willing to adopt evidence-informed policymaking to improve health systems performance due to high attendance rate at the forum. Research…	Not specified	Health governance	No	No	2017-05-12	Lauren Windmeyer	Table 4 includes outcomes of focus group discussions
Policy	Yot Teerawattananon and Steve Russell	2008	BMC	The greatest happiness of the greatest number? Policy actors’ perspectives on the limits of economic evaluation as a tool for informing health care coverage decisions in Thailand	Background: This paper presents qualitative findings from an assessment of the acceptability of using economic evaluation among policy actors in Thailand. Using cost-utility data from two economic analyses a hypothetical case scenario was created in which policy actors had to choose between two competing interventions to include in a public health benefit package. The two competing interventions,…	Thailand	National	Urban	English	National-level policymakers in Ministry of Public Health and National Health Security Office, hospital directors, medical specialists, academics.	No	Cost-utility analysis says goal of healthcare system is to maximize health benefits from finite resources. Study looked at two economic evaluation studies and how policy actors responded to them - one was an evaluation of regarding gallbladder disease (open vs laparoscopic cholecystectomy) or renal dialysis vs palliative treatment. Study wanted to explore how policy actors justified their decisio…	Evidence from economic evaluation studies	Health governance	No	No	2017-05-12	Lauren Windmeyer
Policy	Anthony Rizk, Nabil M. Kronfol, Suzanne Moffatt, Shahaduz Zaman, Souha Fares and Abla Mehio Sibai	2015	Implementation Science	A survey of knowledge-to-action pathways of aging policies and programs in the Arab region: the role of institutional arrangements	Background While population aging challenges Arab governments to ensure well-being in old age, knowledge translation is gaining support worldwide in evidence-based policymaking and service provision. This study examines the status of existing knowledge translation efforts of aging-related research in Arab countries and evaluates the additional role that institutional arrangements (such as ministr…	Arab region	Regional with country-specific examples	Urban	English	Ministerial departments, national committees	No	Study evaluates status of knowledge translation efforts in the field of aging; sees how institutional arrangements and knowledge creation interrelate to inform "evidence-based aging-related social and health policies" in the Arab region. Findings show "strong presence of state infrastructure and institutional arrangements on aging, and these constituted the most robust construct for the advanceme…	National reports, scientific studies	Health governance	No	No	2017-05-13	Lauren Windmeyer	Figure 1 shows a framework around institutional arrangements, knowledge creation, and knowledge translation into outputs. Figure 3 shows institutional arrangements in Arab region	Review
Policy, regulation	Iris Contreras-Hernández, Flavio Eduardo Prisco, Nelson Alvis Gúzman, Stephen Doral Stefani	2012	Pharmacoeconomics - Spanish Research Articles	The use of economic evaluation for decision making in oncological interventions: the experience of Mexico, Colombia and Brazil	The economic evaluation development in Latin America had shift the way on how decision-making processes are organized and implemented within regional health care systems. An evidence for the latter are the pharmacoeconomics studies in oncology treatments. The aim of this paper was to review three representative Latin American national health systems and to identify their current decision-making p…	Colombia, Mexico, Brazil	National	Urban	Spanish	Policymakers, MoH officials, researchers	No	Mexico - created a committee for price negotiation of medicines to revise drug prices in an annual negotiation. Colombia - established National Council of Social Security in Health (CNSSS) to update the Colombian national health plan, and New Health Technologies (NTS) provides evidence support. Ministry of Health approved Methodological Guide Development of Clinical Practice Guidelines based on e…	Information on drug efficacy and pricing	Health system outcomes	Yes - Colombia used evidence for health reform and user spending was reduced	No	2017-05-16	Lauren Windmeyer	Figure 4 shows review process in Brazil
Intelligence, policy	Chigozie Jesse Uneke1,2*, Abel Ebeh Ezeoha2,3, Henry Uro-Chukwu2,4, Chinonyelum Thecla Ezeonu2,5, Ogbonnaya Ogbu2,6, Friday Onwe2,7, Chima Edoga2,8	2015	International Journal of Health Policy and Management	Enhancing the Capacity of Policy-Makers to Develop Evidence-Informed	Background: The lack of effective use of research evidence in policy-making is a major challenge in most low- and middle-income countries (LMICs). There is need to package research data into effective policy tools that will help policy-makers to make evidence-informed policy regarding infectious diseases of poverty (IDP). The objective of this study was to assess the usefulness of training worksh…	Nigeria	District (Ebonyi state)	Urban	English	Career health policymakers, including health professionals in charge of health systems management. Regional, state, and local government directors of the state health ministry, consultants involved with public health issues. Project managers n health ministry, CEOs of civil society groups, leaders of national health-based associations	No	Normative. Authors hosted a one-day evidence-to-policy workshop for policymakers to encourage participants to develop evidence-informed policy briefs on IDP (infectious diseases of poverty). Institutionalization - how to prepare and structure effective policy briefs, setting visions and guidelines for collaboration, discussed how local politics can affect health policy formulation, how to manage …	Research evidence, mostly systematic review	Health governance	No	No	April 24 2017	Lauren	This was a survey done before and after a one-day workshop on health policymaking. There is no information on how evidence was applied to actual policy, just results and topics covered in this conference.
Accountability, intelligence, policy	Uneke, Chigozie J. ; Ezeoha, Abel E. ; Ndukwe, Chinwendu D. ; Oyibo, Patrick G. ; Onwe, Friday ; Ogbonna, Anayo	2013	Social Work in Public Health	Assessment of organizational capacity for evidence-based health systems operations in Nigeria.	In Nigeria, health outcomes are unacceptably low largely due to the inability of the health system to function optimally. As part of a strategy to strengthen the health system, an assessment of institutional capacity for use of evidence for health system operations was conducted. The health system operations in terms of stewardship, health administration, service delivery, and access to essential…	Nigeria	District (Ebonyi State)	Urban	English	Study consisted of health professionals, regional, state, local government health directors, health policymakers, program managers, civil society groups, professional associations, health directors of prisons and military, executive officers of media.	No	Health systems are made up of building blocks (service delivery, health workforce, information, medical products/technologies, financing, leadership, governance). Survey went to those who had direct or indirect influence on policymaking process. Survey administered at an Evidence-Policy Workshop. Mean rating for use of evidence in planning activities, performance measurement and benchmarking were…	Survey	Health governance, health system outcomes	Yes - evidence used to guide essential medicine programs	No	April 24 2017	Lauren Windmeyer
Intelligence, policy, accountability	Shamsuzzoha B Syed 1 , Adnan A Hyder* 1 , Gerald Bloom 2 , Sandhya Sundaram 1 , Abbas Bhuiya 3 , Zhang Zhenzhong 4 , Barun Kanjilal 5 , Oladimeji Oladepo 6 , George Pariyo 7 , David H Peters 1 and Future Health Systems: Innovation for Equity	2008	Health Research Policy and Systems	Exploring evidence-policy linkages in health research plans: A case study from six countries	The complex evidence-policy interface in low and middle income country se ttings is receiving increasing attention. Future Healt h Systems (FHS): Innovations for Equity, is a re search consortium conducting health syst ems explorations in six Asian and African countries: Bangladesh, India, China, Afghan istan, Uganda, and Nigeria. The cross-count ry research consortium provides a unique opportuni…	Bangladesh, India, China, Afghanistan, Uganda, Nigeria	National	Urban and Rural	English	Future Health systems		Future Health Systems (FHS) - research consortia to promote evidence-based policymaking in health. Bangladesh - FHS works at intersection of informal and formal healthcare systems . India - equitable health care systems, how link between poverty and health manifest in Indian healthcare market. China - covering rural poor with health insurance. Afghanistan - analyzing variables that influence mate…	FHS workshops, key informant interviews	Health systems outcomes	No - these are all proposed plans and have not yet been implemented	No	April 27 2017	Lauren Windmeyer	Paper reflects on "proposed work" and proposed outcomes of FHS per country, no results as of yet.
Intelligence, policy	Zubin Shroff1*, Bhupinder Aulakh1, Lucy Gilson2,3, Irene A. Agyepong4, Fadi El-Jardali5 and Abdul Ghaffar1	2015	Health Research Policy and Systems	Incorporating research evidence into decision-making processes: researcher and decision-maker perceptions from five low- and middle-income countries	Background: The ‘Sponsoring National Processes for Evidence-Informed Policy Making in the Health Sector of Developing Countries’ program was launched by the Alliance for Health Policy and Systems Research, WHO, in July 2008. The program aimed to catalyse the use of evidence generated through health policy and systems research in policymaking processes through (1) promoting researchers and policy …	Argentina, Bangladesh, Cameroon, Nigeria, Zambia	National	Urban	English	Health policymakers in 5 countries	No	Reflects on SNP (sponsoring national processes for evidence-informed policy making in the health sector of developing countries) program - international partnership within WHO. Argentina - no information on impact of policy briefs or dialogues on policymaking process. Bangladesh - policy briefs on H1N1 vx and NCDs had a huge impact on specific decisions taken at the national level. Zambia - major…	Project evaluation reports, technical reports, semi structured interviews, policy dialogue surveys	Health governance	Yes	No	April 27 2017	Lauren Windmeyer
Intelligence, policy	Juliet Nabyonga Orem, Bruno Marchal , DavidKaawa Mafigiri , Freddie Ssengooba , Jean Macq, Valeria Campos Da Silveira and Bart Criel2	2013	BMC health services research	Perspectives on the role of stakeholders in knowledge translation in health policy development in Uganda	Background: Stakeholder roles in the application of evidence are influenced by context, the nature of the evidence, the policy development process, and stakeholder interactions. Past research has highlighted the role of stakeholders in knowledge translation (KT) without paying adequate attention to the peculiarities of low-income countries. Here we identify the roles, relations, and interactions …	Uganda	National	Urban	English	Health Policy Advisory Committee (HPAC) members including district-level service providers, government officials, CSO (civil society organizations) representatives	No	Study evaluates links in effective knowledge translation partnerships and looks at role of different stakeholders in knowledge transfer in Uganda. Survey respondents said that CSOs had positive roles in advocating with policy makers to implement evidence, use research results, and mobilize communities but they lack capacity and independence and weak internal organization. Respondents said communi…	Advice	Health governance	No	No	May 12 2017	Lauren Windmeyer	Table 2 is a general summary of the survey results
Policy	Manju Rani, Sharmin Nusrat and Laura H Hawken	2012	BMC Public Health	A qualitative study of governance of evolving response to non-communicable diseases in low-and middle- income countries: current status, risks and options	Background: Segmented service delivery with consequent inefficiencies in health systems was one of the main concerns raised during scaling up of disease-specific programs in the last two decades. The organized response to NCD is in infancy in most LMICs with little evidence on how the response is evolving in terms of institutional arrangements and policy development processes. Methods: Drawing on…	Cambodia, Fiji, Malaysia, Mongolia, Philippines	National	Urban	English	Country-specific NCD units, often in collaboration with other national ministries	No	Paper evaluates national-level governance mechanisms for responding to NCDs. Governance structures - countries are increasingly creating specialized departments for NCDs. Malaysia and Philippines: NCD unit sits within an organizational structure for overall disease control. Mongolia: Officer-in-charge of NCD prevention. Global initiatives for specific diseases have influenced the develop of risk/…	Unspecified	Health system outcomes, health governance	Yes - structuring of NCD units in federal health institutions	Yes - reduced prevalence of hypertension in Cambodia, diabetes in Fiji	May 12 2017	Lauren Windmeyer	Table 1 notes NCD-specific national governance structures. Figure 2 discusses disease-specific health structures in Cambodia.
Intelligence	Yot Teerawattananon, Sripen Tantivess, Jomkwan Yothasamut, Pritaporn Kingkaew	2009	Global Public Health	Historical development of health technology assessment in Thailand	Objectives: This study aims to review the development of health technology assessment (HTA), including the socioeconomic context, outputs, and policy utilization in the Thai setting. Methods: This study was conducted through extensive document reviews including these published in both domestic and international literature. Results: Evidence suggests that contextual elements of the health system, …	Thailand	National	Urban	English	Thai Ministry of Health, IHPP, HITAP	No	Study focuses on HTA as a form of policy research to measure short and long term consequences of application of health technology. Thailand's GDP rise led to more thoughtful use of HTA to guide investment in medical technology in the early 90's. Financial crisis in 1997 prompted government to increase support for health system. And Health Technology Assessment unit was established under 2002. Del…	IHPP studies	Health governance, health system outcomes	Yes - HTA studies used by authorities to determine inclusion of medicine and medical devices in public health benefits packages, to design new health initiatives, and inform policy implementation	No	May 12 2017	Lauren Windmeyer	Figure 1 shows a timeline of HTA development in timeline. Box 1 shows HTA topics prioritized by stakeholders. Table 2 shows a list of current policies and how they relate to HTA studies conducted by HITAP.
Intelligence, Policy	Asha George, Daniela C Rodrıguez, Kumanan Rasanathan, Neal Brandes and Sara Bennett	2015	Health Policy and Planning	iCCM policy analysis: strategic contributions to understanding its character, design and scale up in sub-Saharan Africa	Pneumonia, diarrhoea and malaria remain leading causes of death for children under 5 years of age and access to effective and appropriate treatment for sick children is extremely low where it is needed most. Integrated community case management (iCCM) enables community health workers to provide basic lifesaving treatment for sick children living in remote communities for these diseases. While man…	Mozambique, Malawi, Burkina Faso, Niger, Mali, Kenya	National	Urban	English	country governments, UN agencies	No	Mozambique and Malawi created/upgraded CHW to be paid for iCCM and other community services; Niger and Malawi governments built on existing paid CHWs, instead of on community volunteers. ICCM policy involves engaging other health system strategic or operational issues, which can be economically or politically mediated. Mozambique - iCCM reforms included a monthly stipend for APEs (Agentes Polival…	national survey data. Document reviews, interviews	Health system outcomes	No	No	May 13 2017	Lauren Windmeyer	Tables 1 and 2 dive into iCCM and CHWs who deliver iCCM by country DOUBLE-ENTERED - Malawi - iCCM rollout involved a lot of consultation with ministries of Agriculture, Water, and Education.Normative institutionalization - in this example in Malawi, iCCM policy had a lot of multisectoral inputs. Had involvement from community and district levels. Mozambique - iCCM policy framing had little involv…
Regulation, policy	Edmund Rutta, Jafary Liana, Martha Embrey,corresponding author Keith Johnson, Suleiman Kimatta, Richard Valimba, Rachel Lieber, Elizabeth Shekalaghe, and Hiiti Sillo	2015	International journal of technology assessment in health care	Accrediting retail drug shops to strengthen Tanzania’s public health system: an ADDO case study	Introduction Retail drug sellers are a major source of health care and medicines in many countries. In Tanzania, drug shops are widely used, particularly in rural and underserved areas. Previously, the shops were allowed to sell only over-the-counter medicines, but sellers who were untrained and unqualified often illegally sold prescription drugs of questionable quality. Case description In 2003,…	Tanzania	National	Rural	English	Tanzanian FDA, Pharmacy Council, MOHSW	No	Accredited drug dispensing outlet (ADDO) program aimed to improve access to affordable medicines in retail drug outlets. Government developed accreditation, created a regulatory and inspection system, developed drug shop owners' business skills, gave ADDO owners business initiatives, trained dispensing staff to change behaviors. Accreditation standards "broadened list of medicines ADDOs can legal…	Evaluation results on evidence that ADDOs could improve access to drugs and that regulated pharmaceutical services could have substantial health impact	Health system outcomes, health governance	ADDO program increased trained pharmacy personnel from 1 per 100,000 to 43 per 100,000	Yes, improved access to drugs in rural areas as ADDOs had more consistent availability of drugs than health facilities.	May 13 2017	Lauren Windmeyer	Table 3 details ADDO program milestones
Intelligence	Orem, J. N., Mafigiri, D. K., Marchal, B., Ssengooba, F., Macq, J., & Criel, B.	2012	BMC Public Health	Research, evidence and policymaking: the perspectives of policy actors on improving uptake of evidence in health policy development and implementation in Uganda	Background: Use of evidence in health policymaking plays an important role, especially in resource-constrained settings where informed decisions on resource allocation are paramount. Several knowledge translation (KT) models have been developed, but few have been applied to health policymaking in low income countries. If KT models are expected to explain evidence uptake and implementation, or lac…	Uganda	National	Urban	English	Health policymakers and researchers	No	Paper builds a middle range theory (MRT) based on literature reviews and key informant interviews. Strengthening institutional capacity for KT, research characteristics, and partnerships were key. Policymakers favor broadening institutional platforms for KT and including civil society. Policymakers favor stronger MOH structures to coordinate research processes and KT. Interviewees state policy ma…	Unspecified	Health governance	No	No	May 13 2017	Lauren Windmeyer	Review. Fig 2 shows a diagramming presentation of the MRT
Policy	Paul Cutler, Robert Hayward	2007	Development in practice	Researching Public Action and Development Concepts in the Context of Mental Health	This report summarises a project of participatory action-research combining concepts from the field of development management with practice in international mental health. The research was conducted in Estonia, Kyrgyzstan, and Romania. The policy-as-process model is central to understandings of development management, but it is unfamiliar to organisations working in mental health, even those work…	Estonia, Kyrgyzstan, Romania	National	Urban	English	Local researchers, Romanian NGO Orizonturi, Mental Health and Society NGO in Kyrgyzstan, Estonian Patients' Advocacy Association	No	Study used participatory action research workshops to assess what policy process means to stakeholders in these 3 countries, opportunities for policy interventions, and case studies on mental health policy development. Little information on institutionalization	Study used questionnaires and participatory workshops for 25 stakeholders in each country.	Health governance	No	No	May 13 2017	Lauren Windmeyer	This is primarily a descriptive analysis on the methods outlined in another 15,000 research report. Little to no information on how the data collected was used.
Policy	Drake JK; Hutchings JE; Elias CJ	2010	Journal of Women's Health	Making evidence work for communities: the role of nongovernmental organizations in translating science to programs.	Evidence-informed public health refers to the process of applying proven interventions within the context of community preferences in order to achieve positive health impacts. A key role for nongovernmental organizations (NGOs) in evidence-informed public health is to use and expand on research to help shape appropriate interventions for diverse communities. This article suggests that NGOs are pa…	Multiple - mentions India, Peru, Uganda, Vietnam, and Mali.	National	Urban/rural	English	PATH, USAID, ICEC, country MoH	No	3 case studies on how NGOs can shape evidence-informed policies. Case 1: PATH HPV Vaccines: Evidence for Impact program designed to assess effectiveness/feasibility/cost in India, Peru, Uganda, and Vietnam. Stakeholders in these settings shaped diverse pilot strategies that could be tested. Case 2: A Rockefeller Foundation meeting led to a consortia of 7 organizations to form the International Co…	Clinical and operations research	Health governance, health system outcomes	No	Yes, ICEC consortia worked with manufacturers to make emergency contraception (EC) available to women and effectively created a market for EC.AMTSL coverage increased with training to matrones in Mali.	May 16 2017	Lauren Windmeyer
Policy	Joanne McVeigh, Malcolm MacLachlan author, Brynne Gilmore, Chiedza McClean, Arne H. Eide, Hasheem Mannan, Priscille Geiser, Antony Duttine, Gubela Mji, Eilish McAuliffe, Beth Sprunt, Mutamad Amin and Charles Normand	2016	Globalization and Health	Promoting good policy for leadership and governance of health related rehabilitation: a realist synthesis	Background Good governance may result in strengthened performance of a health system. Coherent policies are essential for good health system governance. The overall aim of this research is to provide the best available scientific evidence on principles of good policy related leadership and governance of health related rehabilitation services in less resourced settings. This research was also cond…	Varied- LMIC stakeholders interviewed from Egypt, Nepal, India, Sri Lanka, Pakistan, Fiji.	National	Urban	English	People with disabilities, service providers, policy/decision makers	No	Study looks at policy and governance leadership around rehabilitation services. Researchers implemented a survey which found that interviewees generally wanted participation of persons with disabilities in policy process, collection of disaggregated disability statistics, recognition that disability may exacerbate other vulnerability factors, inter-sectoral coordination to provide rehab services.…	No examples of evidence used by policymakers	Health governance	No	No	May 16 2017	Lauren Windmeyer	Study included a review. Table 4 details statements and examples from interviewees	Review
Policy	Sarah Hawkes, Bhupinder K Aulakh, Nidhee Jadeja, Michelle Jimenez, Kent Buse, Iqbal Anwar,Sandhya Barge,M Oladoyin Odubanjo, Abhay Shukla, Abdul Ghaffar and Jimmy Whitworth	2016	Health Policy and Planning	Strengthening capacity to apply health research evidence in policy making: experience from four countries	Increasing the use of evidence in policy making means strengthening capacity on both the supply and demand sides of evidence production. However, little experience of strengthening the capacity of policy makers in low- and middle- income countries has been published to date. We describe the experiences of five projects (in Bangladesh, Gambia, India and Nigeria), where collaborative teams of resea…	Bangladesh, Gambia, India, Nigeria	National	Urban	English	Policymakers, civil society, researchers		Bangladesh - policymakers concerned that research isn't "needs-focused"and research outputs usually aren't in formats easy for policymakers to use. Researchers noted a "lack of incentive to participate in policy-relevant research." Bangladesh held workshops for policymakers and practitioners and enhanced institutional capacity by establishing research policy communication cell (RPCC) within gover…	Not specified	Health governance	No	No	May 16 2017	Lauren Windmeyer
Policy	Marco Liverani*, Benjamin Hawkins, Justin O. Parkhurst	2013	PLoS One	Political and Institutional Influences on the Use of Evidence in Public Health Policy. A Systematic Review	Background: There is increasing recognition that the development of evidence-informed health policy is not only a technical problem of knowledge exchange or translation, but also a political challenge. Yet, while political scientists have long considered the nature of political systems, the role of institutional structures, and the political contestation of policy issues as central to understandi…	Speaks generally and has no particular regional focus. Lists some middle-income countries (China, South Africa, Chile) as examples and touches on Latin America.	National (no particular regional focus)	Urban	English	Review - actors mentioned include policymakers in a wide breadth of countries	No	Systematic review to address political nature of decision making, identifying whether or not there was linkage between use of evidence in health policy and state political systems (one study about decision making at UK's NHS noted that a concentration of power made it so evidence was needed to support contrarian views). In federal systems or where policy is made at provincial levels, evidence is …	Review - findings from other articles	Health governance	No	No	May 3 2017	Lauren Windmeyer	REVIEW with no regional focus	Review
Policy	Nadege Ade1*, Adzodo Réne2, Mara Khalifa2, Kevin Ousman Babila3, Martin Ekeke Monono3, Elongo Tarcisse3 and Juliet Nabyonga-Orem3	2016	BMC Health Services Research	Coordination of the health policy dialogue process in Guinea: pre- and post-Ebola	Background: Policy dialogue can be defined as an iterative process that involves a broad range of stakeholders discussing a particular issue with a concrete purpose in mind. Policy dialogue in health is increasingly being recognised by health stakeholders in developing countries, as an important process or mechanism for improving collaboration and harmonization in health and for developing compre…	Guinea	National	Urban	English	MOH officials at national and sub-national levels, civil society organizations, development partners, Ministry of Environment, Cellule nationale de coordination de la maladie a virus Ebola (CNRE), CCSS (coordinating committee of the health sector).	No	Guinea worked with EU and WHO to revise national health policy and create new nat'l health development plan. Prime Minister created a coordination committee to implement the policy dialogue process. Organized capacity building workshops on policy dialogue, health districts identified priority health needs. Normative - policy dialogue process was participatory. participants mixed on whether or not…	survey results, analytical studies of the health sector, evaluation of the national health development plan	Health governance	No, but national health development plan was finalized	No	May 3 2017	Lauren Windmeyer	Fig 2 lists a conceptual framework for health policy dialogue
Policy	David Banta, Rosimary T. Almeida	2009	International Journal of Technology Assessment in Health Care	The development of health technology assessment in Brazil	Objectives: The aim of this study was to describe the developing health technology assessment (HTA) activities in Brazil, both historically and in the present day. Methods: This report is a descriptive analysis based on personal experiences of the authors and on selected literature. Results: Interest in HTA in Brazil began in the mid-1980s. Several seminars and consultations were held, often with…	Brazil	National	Urban	English	PAHO/WHO, Oswaldo Cruz Foundation, MoH	Unclear. Piece says the National Drug Policy was approved but does not state who approved it or whether it was legislated.	Brazil had issues servicing medical equipment, few medical journals published, skills and knowledge from US and Europe, expense of medical product imports had grown. Brazil had technological problems - lack of evidence to support procedures, variation in use of technology without health results, rise in health expenditures. Had a formal event on HTA in 1983 under PAHO/WHO sponsorship and Brazilia…	Unspecified	Health governance	Yes - National Drug Policy approved with purpose of ensuring safety, efficacy, and quality of drugs.	No	May 4 2017	Lauren Windmeyer	Brazil article
Policy	Francisco Becerra-Posada1*, Miryam Minayo2, Cristiane Quental3 and Sylvia de Haan4	2014	Health Research Policy and Systems	National research for health systems in Latin America and the Caribbean: moving towards the right direction?	Background: National Research for Health Systems (NRfHS) in Latin America and the Caribbean (LAC) have shown growth and consolidation in the last few years. A structured, organized system will facilitate the development and implementation of strategies for research for health to grow and contribute towards people’s health and equity. Methods: We conducted a survey with the health managers from LA…	Latin America and Caribbean	Regional	Urban	English	PAHO/WHO, Ibero-American Ministerial Network for Health Education and Research (RIMAIS), Council of Ministers of Health of Central America and Dominican Republic (COMISCA).	Review briefly touches on laws and says that "most countries have set in place laws/regulations for clinical studies."	REVIEW. Regional support to countries to help strengthen National Research for Health Systems (NRfHS). 7 out of 12 countries in the region had a formal governance body dedicated to health research. Health and Science/Technology ministries usually share governance in a structured system. MoHs are also responsible for governing, In liaising between the S&T sectors and the Health sectors, the health…	Questionnaires to RIMAIS country reps	Health governance	No	No	May 4 2017	Lauren Windmeyer	Review. Table 4 lists which countries have laws and regulations in health.	Review
Broad governance, policy	Mark Beesley,1 Giorgio Cometto2* and Enrico Pavignani3	2011	Health Policy and Planning	From drought to deluge: how information overload saturated absorption capacity in a disrupted health sector	Provision of technical assistance is a common form of support to health sectors emerging from prolonged conflicts. But what actions signal that the Ministry of Health (MoH) is, or is not, actively analysing and digesting the output of this assistance? Where are the boundaries between doing with and doing for? This article presents a qualitative description of an early post-conflict policy process…	South Sudan	National	Urban	English	Ministry of Health, WHO, Capacity Project, African Medical and Research Foundation, other bilateral donors and NGOs.	No	This paper discusses normative institutional failures. South Sudan looked to revamp health workforce with resource support in implementing a plan. Other stakeholders had a technical assistance mandate. Used data from an HR survey to formulate a Human Resources Development Plan (Step 1- data collection, 2-Interpretation of data, 3 - Consultation to debate and discuss, 4 - decision-making, 5 - use/…	A multi-agency team conducted a human resources inventory to collect data on HR needs. Interviews with	Health governance	No	No	May 4 2017	Lauren Windmeyer	This is an example in which institutionalization was unsuccessful
Intelligence, policy	Supakorn Buasai1, Churnrurtai Kanchanachitra2 and Parichart Siwaraksa1	2007	Promotion & Education	The way forward: experiences of health promotion development in Thailand	A landmark in health promotion in Thailand came in 2001with the launching of the UniversalHealthCoverage Scheme at the cost of approximately USD 2 billion a year. Another important event was the establishment of the Thai Health Promotion Foundation (ThaiHealth) as a health promotion funding mechanism that draws upon a 2 percent surcharge levied on alcohol and tobacco excise tax, approximately USD…	Thailand	National	Urban	English	Thai health promotion foundation, Health System Research Institute, MoH,	Yes - 1997 constitution endorsed "rights to good health", and inspired drafting of a National Health Act	Strong collaboration between multiple sectors of society - MOH and ThaiHealth heavily engaged local community groups as partners in health promotion. In 2000, National Health Reform Office was established to mobilize social groups into drafting the National Health Act. To facilitate discussion, National Health Assemblies provided a forum to foster partnerships and start dialogues for health polic…	Policy research on picture warnings on cigarettes, research on traffic accidents and alcohol consumption, research on alcohol addiction and stress/depression,	Health systems outcomes, health impact	Yes - delivery of health promotion programs	Yes - alcohol consumption for youth over 15 dropped from 38.6 percent to 32.7 percent tobacco use is declining, and exercise rates are increasing due to health promotion	May 5 2017	Lauren Windmeyer	Figure 1 details health promotion network in Thailand
Intelligence	Lucinda Cash-Gibson1, German Guerra2 and V Nelly Salgado-de-Snyder2	2015	Health Research Policy and Systems	SDH-NET: a South–North-South collaboration to build sustainable research capacities on social determinants of health in low- and middle-income countries	Background: It is desirable that health researchers have the ability to conduct research on health equity and contribute to the development of their national health system and policymaking processes. However, in low- and middle-income countries (LMICs), there is a limited capacity to conduct this type of research due to reasons mostly associated with the status of national (health) research syste…	Africa and Latin America (Brazil, Colombia, Mexico, Kenya, South Africa, and Tanzania)	Regional - Africa and Latin America	Urban	English	Academic institutions in the specified countries	No	SDH-Nett project was financed thru European Commission for research collaboration and capacity, to improve knowledge transfer of SDH-related evidence into public policy and action and to strengthen international research networks to build sustainable research capacity in SDH. Normative process of institutionalization. Phase 1 - establish overview of DH from local and global perspectives, map rese…	Types of evidence used not specified	Broad governance	No	No	May 5 2018	Lauren Windmeyer	Review	Review
Accountability, policy	Vera Schattan Pereira Coelho	2013	Journal of Public Deliberation	What did we learn about citizen involvement in the health policy process: lessons from Brazil	In this paper I argue that citizen involvement helped to promote a more equitable distribution of public health services in Brazil. This achievement involved a balance of contributions from social actors and health system managers in forging policy innovations and institutional arrangements that linked bottom up innovation with national policy leveraging and decentralized implementation. The pape…	Brazil	National, regional, community	Urban and rural	English	Local health councils, community groups, faith groups, MoH	No	Brazil had robust citizen engagement in health. "Brazilian Health Movement" in the 1970s made health a citizen's rights issue and advocated for citizen' participation in formulation and management of health policy. Cultural cognitive institutionalization - health movement organized around Catholic priests, leftist activists, students/artists, and neighborhood associations for bottom-up progress. …	Indicators on community engagement and involvement with local health councils	Health systems outcomes	Yes - more inclusive local health councils	No	May 5 2019	Lauren Windmeyer	Brazil article
Intelligence, Policy	Delanyo Dovlo1*, Juliet Nabyonga-Orem1, Yolanda Estrelli2 and Aziza Mwisongo1	2016	BMC Health Services Research	Policy dialogues – the “bolts and joints” of policy-making: experiences from Cabo Verde, Chad and Mali	Background: Policy processes that yield good outcomes are inherently complex, requiring interactions of stakeholders in problem identification, generation of political will and selection of practical solutions. To make policy processes rational, policy dialogues are increasingly being used as a policy-making tool. Despite their increasing use for policy-making in Africa, evidence is limited on ho…	Cabo Verde, Chad, Male	National	Urban	English	EU, government of Luxembourg, WHO	No	Chad - patients groups and health workers' unions developed a dialogue forum with support from MOH. Chad developed a National Health Development Plan (NHDP) using a policy dialogue approach from the EU-Luxembourg-WHO partnership program. Misunderstandings and self-interest among actors led to difficulties in implementing and monitoring health programs. Mali - Partnership for Universal Health Cove…	Key informant interviews	Health governance	No	No	May 7 2017	Lauren Windmeyer
Policy	John Grundy	2010	Health Policy and Planning	Country-level governance of global health initiatives: an evaluation of immunization coordination mechanisms in five countries of Asia	Background In recent years there have been innovations in immunization financing and new technologies, and the scaling up of investment by the Global Alliance for Vaccines and Immunization (GAVI) in the Asia region. The main mechanism for coordination of this global health initiative (GHI) investment is country-level ‘Inter-Agency Coordination Committees’ (ICCs). Aim The aim of the evaluation was…	India, Bangladesh, Nepal, Sri Lanka, and Indonesia	National	Urban	English	ICCs, vaccine manufacturers, civil society, regulators, science and academy, national immunization program planners	No	Immunization Coordination Committees (ICCs) as part of GAVI were evaluated across 5 countries. All cases found that civil society and the private sector are becoming more engaged with advocacy and service delivery. Governments are supporting civil society and health sector forums and scientific advisor boards in Indonesia, Sri Lanka, and Bangladesh. ICCs were chaired in all countries by a Ministe…	Coverage surveys, cold chain and external campaign monitoring thru country technical support partners and international ICC members, assessments of multi-year planning and financial sustainability planning.	Health governance, health system outcomes	No	No	May 7 2018	Lauren Windmeyer	Figure 3 describes immunization coordination systems
Financing	Lucy Gilson, Di McIntyre	2008	Social Science & Medicine	The interface between research and policy: experience from South Africa	Increasing attention has been paid in recent years to efforts to strengthen the impact of research on policy in low- and middle-income countries. However, the processes by which such research might have policy impact remain a subject of debate. This paper presents an analysis of the research/policy interface, drawing on the experiences of two South African health policy and systems research (HPSR…	South Africa	National	Urban	English	Centre for Health Policy (CHP) at University of Witwatersrand, and Health Economics Unit at U Cape Town.	No	Joint studies by CHP and HEU looked at health financing policies in South Africa (removal of fees for primary care, implementation of formulae for re-allocating budget resources between geographic areas, and debates over social health insurance). The health financing study was called the SAZA study, it highlighted importance of combining technical analysis around healthcare finance reform with be…	literature on the research-policy interface, evidence on expenditure per beneficiary based on demographics.	Health systems outcomes	After SAZA study was published, National Department of Health was charged with developing a framework to initiate dialogue with the private sector. Authors argue that SAZA project may have helped put that item on the policy agenda. Government officials also picked up some of the report's specific recommendations.	No	May 7 2019	Lauren Windmeyer
Policy	Fadi El-Jardali, John Lavis, Kaelan Moat, Tomas Pantoja, and Nour Ataya1	2014	Health Research Policy and Systems	Capturing lessons learned from evidence-to-policy initiatives through structured reflection	Background: Knowledge translation platforms (KTPs), which are partnerships between policymakers, stakeholders, and researchers, are being established in low- and middle-income countries (LMICs) to enhance evidence-informed health policymaking (EIHP). This study aims to gain a better understanding of the i) activities conducted by KTPs, ii) the way in which KTP leaders, policymakers, and stakehold…	Argentina, Bangladesh, Nigeria, Burkina Faso, Cameroon, CAR, Ethiopia, Uganda, Sudan, Zambia	National	Urban	English	Ministries of Health, universities, government research institutions, hospitals, NGOs	No	Study surveyed knowledge translation platforms, and stakeholders asserted that evidence briefs were useful tools when influencing policy. KTPS generally lacked skilled human resources to prepare these briefs and poor local evidence to support them. Little "user-pull" efforts (enhancing capacity of research users to apply the research) were undertaken by KTPs. Article stresses need for better M&E.…	Evidence used by KTPs not specified	Health governance	Yes, Nigeria - "evidence briefs developed by E2P Nigeria informed decisions for launching Ebonyi State Helminth Control Programme."	No	May 8 2017	Lauren Windmeyer	structure of KTPs in Table 5.
Financing	Eduardo J Gómez1 and Rifat Atun	2012	Globalization and Health	The effects of Global Fund financing on health governance in Brazil	Objectives: The impact of donors, such as national government (bi-lateral), private sector, and individual financial (philanthropic) contributions, on domestic health policies of developing nations has been the subject of scholarly discourse. Little is known, however, about the impact of global financial initiatives, such as the Global Fund to Fight AIDS, Tuberculosis, and Malaria, on policies an…	Brazil	National, state	Urban	English	Global Fund, civil society, National TB Program	No	Brazil did not respond to the TB epidemic with the same gusto as the HIV crisis. Requested GF $ in 2004 to expand TB-DOTS coverage. Brazil had political and bureaucratic commitment to make Global Fund money successful. The money was used to address HIV/TB co-infection, meaning that TB and HIV officials were motivated to work in collaboration. NTP created "Adjunct Coordinator of the National TB Pr…	TB data	Health governance, health system outcomes	Yes, "Adjunct Coordinator" division created to strengthen partnership with National AIDS program. Global Fund money improved commitment and engagement within "all levels of government and civil society". Increased MOH engagement in TB control and "strengthened cooperation between national HIV and TB programs"	Yes, reduction in TB (Table 1)	May 8 2018	Lauren Windmeyer	Brazil article
Policy	Sergei Muratov, David Hailey, Vicki Foerster, Bruce Brady	2014	International journal of technology assessment in health care	MENTORING A HEALTH TECHNOLOGY ASSESSMENT INITIATIVE IN KAZAKHSTAN	Objectives: The aim of this study was to assist in the development of a health technology assessment (HTA) program for the Ministry of Health (MOH) of the Republic of Kazakhstan Methods: Mentoring of an initial HTA program in Kazakhstan was provided by the Canadian Society for International Health (CSIH) by means of a partnership with the Kazakhstan MOH. HTA materials, courses, and one-on-one sup…	Kazakhstan	National	Urban	English	World Bank, Government of Kazakhstan, Canadian Society for International Health (CSIH	No	Kazakhstan collaborated with World Bank to launch a Health Technology Transfer and Institutional Reform Project in 2008, meant to accelerate health sector reforms and build long-term MOH institutional capacity. Normative - Mentorship with CSIH partners helped develop guidance documents for MOH, teach courses on HTA, and help HTA unit staff develop assessment reports. CSIH was assigned to HTA unit…	Guidance from CSIH, clinical inputs from Kazakh experts	Health governance	No	No	May 8 2019	Lauren Windmeyer	Table 1 describes content of HTA workshops

## Sheet: removed
	Public-private partnerships	Partnership with the public sector PPP Accountability and engagement interventions	Franchising	Direct financial barriers (OOP at point of service)	Inferred	Quality	Geographic accessiblity Affordability/ financial access	Leadership and governance	Integrated	Impact on utilization or quality of health services	Clients at intervention clinics 'very satisfied' with cleanliness increased from 37% to 65%, and with the availability of essential equipment from 35% to 62%. Clients were also reported to be more satisfied with the range of services offered in the intervention clinics (40% to 71%) and with privacy (38% to 72%)		1224	E. Patouillard, C. Goodman, K. Hanson, A. Mills	2007	Can working with the private for-profit sector improve utilization of quality health services by the poor? A systematic review of the literature	Cameroon, Kenya, Philippines, Tanzania, Zambia, Nicaragua, Uganda, Nigeria, Lao P.D.R, Nepal, Ghana, Pakistan, India, Ethiopia, Madagascar, South Africa, Lesotho			Urban and rural	Poor and disadvantaged				http://www.ncbi.nlm.nih.gov/pubmed/17988399	Systematic review
	Provider traininig	Training	VCT providers were trained to screen for unintended pregnancy risk, counsel on contraceptive methods, provide some methods and refer for others, and refer for method resupply.	Lack of awareness / misconceptions about the importance of timely and continued care-seeking	Identified from literature	Socio-cultural aceptability	Continuity/Timeliness	Service delivery + Health workforce	Integrated	Contraceptive use	3 months after the VCT session, 55% of sexually active participants were using contraception; among those using contraception, 62% reported using male condoms, 32% injectables, and 9% pills. Same day uptake and intention to use FP at baseline was associated with contraceptive use 3 months later		1209	Wilcher R;Hoke T;Adamchak SE;Cates W;	2013	Integration of family planning into HIV services: A synthesis of recent evidence	Kenya (4)	Family planning	Preventive/ schedulable services	Urban and rural	Male and female youth, aged 15–25, accessing VCT services		6/10 (AMSTAR rating from Program in Policy Decision-making)		http://www.ncbi.nlm.nih.gov/pubmed/24088687	Systematic review		Y				24159	Abt Associates
	Provider traininig	Training	VCT counselors trained to deliver FP messages to clients; condoms and pills provided during VCT sessions; referrals made to on-site FP clinic for other methods.	Lack of awareness / misconceptions about the importance of timely and continued care-seeking	Identified from literature	Socio-cultural aceptability	Continuity/Timeliness	Service delivery + Health workforce	Integrated	FP counseling in VCT clinics increased from 2 to 41% for women and from 3 to 29% for men; 6% of clients received contraceptive methods	Low immediate need for contraception among VCT clients. Contraceptive uptake was modest after the integration of family planning, 6.5% for women and 6% for men		1209	Wilcher R;Hoke T;Adamchak SE;Cates W;	2013	Integration of family planning into HIV services: A synthesis of recent evidence	Ethiopia	Family planning	Preventive/ schedulable services	Urban and rural	Male and female VCT clients		6/10 (AMSTAR rating from Program in Policy Decision-making)		http://www.ncbi.nlm.nih.gov/pubmed/24088688	Systematic review		Y				24159	Abt Associates
	Provider traininig	Training	Training on FP for PLHIV for HIV and FP providers; introduction of FP job aids; supportive supervision; routine counseling on FP at the HIV clinics; referral letter to FP clinic for those who desired to initiate a method; modification of FP registers to capture completed referrals from the three HIV clinics.	Lack of awareness / misconceptions about the importance of timely and continued care-seeking	Identified from literature	Socio-cultural aceptability	Continuity/Timeliness	Service delivery + Health workforce	Integrated	Service ratios for referrals	Mean monthly attendance at FP clinics increased significantly from 67.6 at baseline to 87.0 postintegration, and mean couple- years of protection (CYP) increased significantly from 32.3 to 38.2. Male attendance at FP clinics was significantly higher among clients referred from HIV clinics.		1209	Wilcher R;Hoke T;Adamchak SE;Cates W;	2013	Integration of family planning into HIV services: A synthesis of recent evidence	Nigeria	Family planning	Preventive/ schedulable services	Urban and rural	Male and female clients of VCT, ART, PMTCT, and FP services		6/10 (AMSTAR rating from Program in Policy Decision-making)		http://www.ncbi.nlm.nih.gov/pubmed/24088689	Systematic review		Y				24159	Abt Associates
	Provider traininig	Training	Peer counselors trained to counsel on FP, emphasizing dual methods, and provided with a printed counseling tool; FP counseling provided by the peer counselors during routine clinical care; referrals made to a separate, on-site FP clinic for methods; 42 FP nurses trained in the national FP curriculum.	Lack of awareness / misconceptions about the importance of timely and continued care-seeking	Identified from literature	Socio-cultural aceptability	Continuity/Timeliness	Service delivery + Health workforce	Integrated	Provision of reproductive health counseling	At baseline, 59.2% women in the cohort reported current use of contraception, the vast majority of which was condom use (73.5%); reported dual method use was low at 17.7%. Of the 40.8% women in the cohort not using contraception, 9.8% women desired contraception after counseling and of those women, 61.6% accessed FP services within 90 days of counseling		1209	Wilcher R;Hoke T;Adamchak SE;Cates W;	2013	Integration of family planning into HIV services: A synthesis of recent evidence	Zambia	Family planning	Preventive/ schedulable services	Urban and rural	HIV-positive women aged 16–50, on ART, and accessing care at one of 16 public sector HIV clinics		6/10 (AMSTAR rating from Program in Policy Decision-making)		http://www.ncbi.nlm.nih.gov/pubmed/24088690	Systematic review		Y				24159	Abt Associates
	Provider training	Training (FP counseling)	FP counseling was provided by trained nurses to all women before delivery and at follow-up visits; women at one study site were referred to a public FP services for their contraceptive needs; women at the other site were offered implants and IUDs on-site and referrals for short-acting methods	Lack of awareness / misconceptions about the importance of timely and continued care-seeking	Identified from literature	Socio-cultural aceptability	Continuity/Timeliness	Service delivery	Integrated	Uptake of implants	53% of women reported an intention to use a long-acting method after delivery. Uptake of implants was significantly higher at the clinic offering on-site insertion (38%) compared to the clinic offering referral (6%). IUD uptake was low at both sites (2%)		1209	Wilcher R;Hoke T;Adamchak SE;Cates W;	2013	Integration of family planning into HIV services: A synthesis of recent evidence	Rwanda	Family planning	Preventive/ schedulable services	Urban and rural	HIV-positive pregnant women receiving PMTCT services and enrolled in the perinatal HIV prevention clinical study		6/10 (AMSTAR rating from Program in Policy Decision-making)		http://www.ncbi.nlm.nih.gov/pubmed/24088691	Systematic review		Y				24159	Abt Associates
	Provider training	Training (FP counseling)	Counseling on IUD and implant and offered insertion on-site	Lack of awareness / misconceptions about the importance of timely and continued care-seeking	Identified from literature	Socio-cultural aceptability	Continuity/Timeliness	Service delivery	Integrated	IUD use	Of the 365 eligible Rwandan couples receiving IUD and implant counseling, 36% adopted a method (100 implant, 30 IUD). Of the 528 eligible Zambian couples receiving IUD and implant counseling, 34% adopted a method (139 implant, 38 IUD).		1209	Wilcher R;Hoke T;Adamchak SE;Cates W;	2013	Integration of family planning into HIV services: A synthesis of recent evidence	Rwanda, Zambia	Family planning	Preventive/ schedulable services	Urban and rural	HIV serodiscordant couples enrolled in an HIV prevention clinical trial		6/10 (AMSTAR rating from Program in Policy Decision-making)		http://www.ncbi.nlm.nih.gov/pubmed/24088692	Systematic review		Y				24159	Abt Associates
	Provider training	Training	Training in FP for providers; couples contraceptive counseling; provision of oral contraceptive pills, injectables, IUD and implants on-site and free of charge; use of contraceptive appointment cards for re-supply; introduction of provider contraceptive counseling checklists	Lack of awareness / misconceptions about the importance of timely and continued care-seeking	Identified from literature	Socio-cultural aceptability	Continuity/Timeliness	Service delivery + Health workforce	Integrated	Contraceptive use	Nonbarrier contraceptive use increased from 31.5% at baseline to 64.7% postintervention among HIV-positive women and self-reported condom use remained high. Pregnancy incidence decreased at intervention site.		1209	Wilcher R;Hoke T;Adamchak SE;Cates W;	2013	Integration of family planning into HIV services: A synthesis of recent evidence	Kenya (5)	Family planning	Preventive/ schedulable services	Urban and rural	HIV serodiscordant couples participating in an HIV prevention clinical trial		6/10 (AMSTAR rating from Program in Policy Decision-making)		http://www.ncbi.nlm.nih.gov/pubmed/24088695	Systematic review		Y				24159	Abt Associates
	Provider traininig + Quality	Improving service quality through health worker training	Professional education interventions to assess change in referral rates and to improve appropriateness of referrals. This study's intervention was multi-faceted and included educational meetings, a new referral and reply sheet, new staff and changes in equipment/facilities (but there isn't more detail on the latter two)	Providers lacking required skills (and potentially additional causes; would have to review individual study to determine)	Inferred	Quality	Acessibility - provider availability (would need to see indiv study to determine)	Service delivery + Health workforce	Integrated	Decrease in patient load on eye hospital staff	Pre Intervention: M =5961.89/month Post Intervention: M =3866.38/ month Absolute Difference (M): 2095.51 patients per month		1035	Akbari A, Mayhew A, Alawi Al-Alawi M, Grimshaw J, Winkens R, Glidewell E, et al.	2008	Interventions to improve outpatient referrals from primary care to secondary care	Palestine	Eye care (NEW)	curative/clinical services		primary care physicians and specialist physicians	Study design: interrupted time-series	7/11 (AMSTAR rating from www.rxforchange.ca)	There was one interrupted time series study. Abu Ramadan (Abu-Ramadan 2002) monitored referral rates from general practitioners to an eye hospital monthly for 18months prior and 30months following the intervention. The intervention wasmultifaceted and included a newreferral and reply sheet, newgroup and self training of staff and a monitoring system to evaluate and provide advice. The only data r…	10.1002/14651858.CD005471.pub2	Systematic review	Organizational and financial interventions were all conducted in high income countries and therefore were not included. Among educational interventions, only one was in a LMIC and since no results were pooled, only this study/results are included here.
	Human resource strategy	Task sharing/task shifting (mental health care)		Collaborative community-based intervention for people with schizophrenia		Insufficient number of providers	Accessibility		Vertical	Acceptability and feasibility of task-sharing mental health care			1203	Padmanathan P;De Silva MJ;	2013	The acceptability and feasibility of task-sharing for mental healthcare in low and middle income countries: A systematic review	India			Unknown. Review individual studies for more detail	CHWs. Feedback from service users		5/10 (AMSTAR rating from Program in Policy Decision-making)	The strength of the findings of this review is therefore restricted due to the smaller number of studies known to be of adequate quality.	http://www.ncbi.nlm.nih.gov/pubmed/24161094	Systematic review
	Human resource strategy	Task sharing/task shifting (mental health care)		Integration of psychosocial counselling into rehabilitation services		Insufficient number of providers	Accessibility		Vertical	Acceptability and feasibility of task-sharing mental health care	91% of participants stated that the service was culturally appropriate and that they were very satisfied or mostly satisfied		1203	Padmanathan P;De Silva MJ;	2013	The acceptability and feasibility of task-sharing for mental healthcare in low and middle income countries: A systematic review	Nepal			Unknown. Review individual studies for more detail	CHWs. Feedback from service users		5/10 (AMSTAR rating from Program in Policy Decision-making)	The strength of the findings of this review is therefore restricted due to the smaller number of studies known to be of adequate quality.	http://www.ncbi.nlm.nih.gov/pubmed/24161095	Systematic review
	Human resource strategy	Task sharing/task shifting (mental health care)		Psychological intervention for perinatal depression		Insufficient number of providers	Accessibility		Vertical	Acceptability and feasibility of task-sharing mental health care	95% of participants found the intervention very useful or useful		1203	Padmanathan P;De Silva MJ;	2013	The acceptability and feasibility of task-sharing for mental healthcare in low and middle income countries: A systematic review	Pakistan			Unknown. Review individual studies for more detail	CHWs. Feedback from service users		5/10 (AMSTAR rating from Program in Policy Decision-making)	The strength of the findings of this review is therefore restricted due to the smaller number of studies known to be of adequate quality.	http://www.ncbi.nlm.nih.gov/pubmed/24161096	Systematic review
	Human resource strategy	Task sharing/task shifting (mental health care)		Delivery of problem-solving therapy for CMDs		Insufficient number of providers	Accessibility		Vertical	Acceptability and feasibility of task-sharing mental health care			1203	Padmanathan P;De Silva MJ;	2013	The acceptability and feasibility of task-sharing for mental healthcare in low and middle income countries: A systematic review	Zimbabwe			Unknown. Review individual studies for more detail	CHWs. Feedback from service users		5/10 (AMSTAR rating from Program in Policy Decision-making)	The strength of the findings of this review is therefore restricted due to the smaller number of studies known to be of adequate quality.	http://www.ncbi.nlm.nih.gov/pubmed/24161097	Systematic review
	Human resource strategy	Task sharing/task shifting (mental health care)		Delivery of mental health services in an urban health centre		Insufficient number of providers	Accessibility		Vertical	Acceptability and feasibility of task-sharing mental health care	Patient’s attitudes to services: no significant difference between the group receiving care from the auxiliary nurses (experimental) and those seen by medical interns supervised by a psychiatrist (traditional)		1203	Padmanathan P;De Silva MJ;	2013	The acceptability and feasibility of task-sharing for mental healthcare in low and middle income countries: A systematic review	Colombia			Unknown. Review individual studies for more detail	CHWs. Feedback from service users		5/10 (AMSTAR rating from Program in Policy Decision-making)	The strength of the findings of this review is therefore restricted due to the smaller number of studies known to be of adequate quality.	http://www.ncbi.nlm.nih.gov/pubmed/24161098	Systematic review
	Human resource strategy	Task sharing/task shifting (mental health care)		Multi-dimensional intervention to meet community’s mental health service needs		Insufficient number of providers	Accessibility		Vertical	Acceptability and feasibility of task-sharing mental health care			1203	Padmanathan P;De Silva MJ;	2013	The acceptability and feasibility of task-sharing for mental healthcare in low and middle income countries: A systematic review	Ghana			Unknown. Review individual studies for more detail	CHWs. Feedback from service users		5/10 (AMSTAR rating from Program in Policy Decision-making)	The strength of the findings of this review is therefore restricted due to the smaller number of studies known to be of adequate quality.	http://www.ncbi.nlm.nih.gov/pubmed/24161099	Systematic review
	Human resource strategy	Task sharing/task shifting (mental health care)		Integration of mental health services into primary care		Insufficient number of providers	Accessibility		Vertical	Acceptability and feasibility of task-sharing mental health care			1203	Padmanathan P;De Silva MJ;	2013	The acceptability and feasibility of task-sharing for mental healthcare in low and middle income countries: A systematic review	India			Unknown. Review individual studies for more detail	CHWs. Feedback from service users		5/10 (AMSTAR rating from Program in Policy Decision-making)	The strength of the findings of this review is therefore restricted due to the smaller number of studies known to be of adequate quality.	http://www.ncbi.nlm.nih.gov/pubmed/24161100	Systematic review
	Human resource strategy	Task sharing/task shifting (mental health care)		Collaborative stepped care intervention for CMDs		Insufficient number of providers	Accessibility		Vertical	Acceptability and feasibility of task-sharing mental health care			1203	Padmanathan P;De Silva MJ;	2013	The acceptability and feasibility of task-sharing for mental healthcare in low and middle income countries: A systematic review	India			Unknown. Review individual studies for more detail	CHWs. Feedback from service users		5/10 (AMSTAR rating from Program in Policy Decision-making)	The strength of the findings of this review is therefore restricted due to the smaller number of studies known to be of adequate quality.	http://www.ncbi.nlm.nih.gov/pubmed/24161101	Systematic review
	Human resource strategy	Task sharing/task shifting (mental health care)		Collaborative stepped care intervention for CMDs		Insufficient number of providers	Accessibility		Vertical	Acceptability and feasibility of task-sharing mental health care			1203	Padmanathan P;De Silva MJ;	2013	The acceptability and feasibility of task-sharing for mental healthcare in low and middle income countries: A systematic review	India			Unknown. Review individual studies for more detail	CHWs. Feedback from service users		5/10 (AMSTAR rating from Program in Policy Decision-making)	The strength of the findings of this review is therefore restricted due to the smaller number of studies known to be of adequate quality.	http://www.ncbi.nlm.nih.gov/pubmed/24161102	Systematic review
	Human resource strategy	Task sharing/task shifting (mental health care)		Multi-dimensional intervention to meet community’s mental health service needs		Insufficient number of providers	Accessibility		Vertical	Acceptability and feasibility of task-sharing mental health care	Participants commended the role of CHWs in home visits and felt CHWs were concerned about their welfare		1203	Padmanathan P;De Silva MJ;	2013	The acceptability and feasibility of task-sharing for mental healthcare in low and middle income countries: A systematic review	Lao PDR			Unknown. Review individual studies for more detail	CHWs. Feedback from service users		5/10 (AMSTAR rating from Program in Policy Decision-making)	The strength of the findings of this review is therefore restricted due to the smaller number of studies known to be of adequate quality.	http://www.ncbi.nlm.nih.gov/pubmed/24161103	Systematic review
	Human resource strategy	Task sharing/task shifting (mental health care)		Referral system to facilitate access to and coordination of care		Insufficient number of providers	Accessibility		Vertical	Acceptability and feasibility of task-sharing mental health care			1203	Padmanathan P;De Silva MJ;	2013	The acceptability and feasibility of task-sharing for mental healthcare in low and middle income countries: A systematic review	South Africa			Unknown. Review individual studies for more detail	CHWs. Feedback from service users		5/10 (AMSTAR rating from Program in Policy Decision-making)	The strength of the findings of this review is therefore restricted due to the smaller number of studies known to be of adequate quality.	http://www.ncbi.nlm.nih.gov/pubmed/24161104	Systematic review
	Human resource strategy	Task sharing/task shifting (mental health care)		Integration of mental health services into primary health care		Insufficient number of providers	Accessibility		Vertical	Acceptability and feasibility of task-sharing mental health care			1203	Padmanathan P;De Silva MJ;	2013	The acceptability and feasibility of task-sharing for mental healthcare in low and middle income countries: A systematic review	South Africa			Unknown. Review individual studies for more detail	CHWs. Feedback from service users		5/10 (AMSTAR rating from Program in Policy Decision-making)	The strength of the findings of this review is therefore restricted due to the smaller number of studies known to be of adequate quality.	http://www.ncbi.nlm.nih.gov/pubmed/24161105	Systematic review
	Human resource strategy	Task sharing/task shifting (mental health care)		Multi-dimensional intervention to meet community’s mental health service needs		Insufficient number of providers	Accessibility		Vertical	Acceptability and feasibility of task-sharing mental health care	Users expressed trust and respect for the CHWs and appreciated their support and encouragement		1203	Padmanathan P;De Silva MJ;	2013	The acceptability and feasibility of task-sharing for mental healthcare in low and middle income countries: A systematic review	Sri Lanka			Unknown. Review individual studies for more detail	CHWs. Feedback from service users		5/10 (AMSTAR rating from Program in Policy Decision-making)	The strength of the findings of this review is therefore restricted due to the smaller number of studies known to be of adequate quality.	http://www.ncbi.nlm.nih.gov/pubmed/24161106	Systematic review
	Human resource strategy	Task sharing/task shifting (mental health care)		Multi-dimensional intervention to meet community’s mental health service needs		Insufficient number of providers	Accessibility		Vertical	Acceptability and feasibility of task-sharing mental health care			1203	Padmanathan P;De Silva MJ;	2013	The acceptability and feasibility of task-sharing for mental healthcare in low and middle income countries: A systematic review	Tanzania			Unknown. Review individual studies for more detail	CHWs. Feedback from service users		5/10 (AMSTAR rating from Program in Policy Decision-making)	The strength of the findings of this review is therefore restricted due to the smaller number of studies known to be of adequate quality.	http://www.ncbi.nlm.nih.gov/pubmed/24161107	Systematic review
	Human resource strategy	Task sharing/task shifting (mental health care)		Multi-dimensional intervention to meet community’s mental health service needs		Insufficient number of providers	Accessibility		Vertical	Acceptability and feasibility of task-sharing mental health care	CHWs working in one district were commended by users for their role in follow-up		1203	Padmanathan P;De Silva MJ;	2013	The acceptability and feasibility of task-sharing for mental healthcare in low and middle income countries: A systematic review	Uganda			Unknown. Review individual studies for more detail	CHWs. Feedback from service users		5/10 (AMSTAR rating from Program in Policy Decision-making)	The strength of the findings of this review is therefore restricted due to the smaller number of studies known to be of adequate quality.	http://www.ncbi.nlm.nih.gov/pubmed/24161108	Systematic review
	Provider training + Quality	Improving service quality through HW training	Nutrition training to improve nutrition knowledge of health care workers. Nutrition training spanned varying forms and duration. The most common standard used was the IMCI model, based on the “counsel the mother” and “nutrition-counseling” modules. Other training frameworks included the WHO standard counseling training modules, tailored nutrition training using the Malnutrition Universal Screenin…	Providers lack required skills	Identified from literature	Quality		Health workforce	Vertical	Nutrition knowledge, nutrition-counseling skills, and undernutrition management practices of health workers	Counseling: asking about feeding practices and paying attention to answers: IG-50%, CG-25%, P = 0.056; praising mothers for positive action: IG-37%, CG-8%, P = 0.006. Appropriate recommendations to specific changes with explanation: IG-29%, CG-4%, P = 0.01 Communication skills: IG-82%, CG-51%, P = 0.015		1202	Sunguya BF;Poudel KC;Mlunde LB;Urassa DP;Yasuoka J;Jimba M;	2013	Nutrition training improves health workers' nutrition knowledge and competence to manage child undernutrition: A systematic review	Pakistan	Neonatal and infant feeding and family care	Family care practices	Urban and rural	Lady health visitors (MLVs)		6/10 (AMSTAR rating from Program in Policy Decision-making)		http://www.ncbi.nlm.nih.gov/pubmed/24350206	Systematic review
	Provider training + Quality	Improving service quality through HW training	Same as above	Providers lack required skills	Identified from literature	Quality		Health workforce	Vertical	Nutrition knowledge, nutrition-counseling skills, and undernutrition management practices of health workers	Counseling: IG-51.7%, CG-22.2% (P = 0.004)		1202	Sunguya BF;Poudel KC;Mlunde LB;Urassa DP;Yasuoka J;Jimba M;	2013	Nutrition training improves health workers' nutrition knowledge and competence to manage child undernutrition: A systematic review	Brazil	Neonatal and infant feeding and family care	Family care practices	Urban and rural	Pediatricians and nutritionists		6/10 (AMSTAR rating from Program in Policy Decision-making)		http://www.ncbi.nlm.nih.gov/pubmed/24350207	Systematic review
	Provider training + Quality	Improving service quality through HW training	Same as above	Providers lack required skills	Identified from literature	Quality		Health workforce	Vertical	Nutrition knowledge, nutrition-counseling skills, and undernutrition management practices of health workers	Counseling: trained providers engaged more in nutrition counseling [only 9(24%) consultations of IG participants did not include advice compared to 14 (43%) among CG participants: P < 0.013]; gave 81 messages compared to 20 of untrained ones (P < 0.002); gave more message specific to foods, preparations, and feeding practices compared to untrained ones (P < 0.01) Communication skills: mean commun…		1202	Sunguya BF;Poudel KC;Mlunde LB;Urassa DP;Yasuoka J;Jimba M;	2013	Nutrition training improves health workers' nutrition knowledge and competence to manage child undernutrition: A systematic review	Brazil	Neonatal and infant feeding and family care	Family care practices	Urban and rural	Doctors		6/10 (AMSTAR rating from Program in Policy Decision-making)		http://www.ncbi.nlm.nih.gov/pubmed/24350208	Systematic review
	Provider training + Quality	Improving service quality through HW training	Same as above	Providers lack required skills	Identified from literature	Quality		Health workforce	Vertical	Nutrition knowledge, nutrition-counseling skills, and undernutrition management practices of health workers	Counseling: 83% of mothers in IG compared to 49% of mothers in CG received nutrition counseling (P < 0.001)		1202	Sunguya BF;Poudel KC;Mlunde LB;Urassa DP;Yasuoka J;Jimba M;	2013	Nutrition training improves health workers' nutrition knowledge and competence to manage child undernutrition: A systematic review	Brazil	Neonatal and infant feeding and family care	Family care practices	Urban and rural	Medical doctors		6/10 (AMSTAR rating from Program in Policy Decision-making)		http://www.ncbi.nlm.nih.gov/pubmed/24350209	Systematic review
	Provider training + Quality	Improving service quality through HW training	Same as above	Providers lack required skills	Identified from literature	Quality		Health workforce	Vertical	Nutrition knowledge, nutrition-counseling skills, and undernutrition management practices of health workers	Counseling: twice as many mothers in IG received nutrition advice after birth compared to those in CG (52 vs. 24%, P = 0.02). Greater impacts on counseling were observed at 4 and 18 months post-intervention (P < 0.002)		1202	Sunguya BF;Poudel KC;Mlunde LB;Urassa DP;Yasuoka J;Jimba M;	2013	Nutrition training improves health workers' nutrition knowledge and competence to manage child undernutrition: A systematic review	Peru	Neonatal and infant feeding and family care	Family care practices	Urban and rural	Health workers in selected health facilities		6/10 (AMSTAR rating from Program in Policy Decision-making)		http://www.ncbi.nlm.nih.gov/pubmed/24350210	Systematic review
	Provider training + Quality	Improving service quality through HW training	Same as above	Providers lack required skills	Identified from literature	Quality		Health workforce	Vertical	Nutrition knowledge, nutrition-counseling skills, and undernutrition management practices of health workers	Counseling: trained health workers provided feeding advice rated as “good” by 78%, “fair” at 18% and “poor” at 4% Practice: compared to pediatricians, the trained nurses could diagnose malnutrition and anemia classified as severe or some malnutrition at a sensitivity of 85% and specificity of 96%		1202	Sunguya BF;Poudel KC;Mlunde LB;Urassa DP;Yasuoka J;Jimba M;	2013	Nutrition training improves health workers' nutrition knowledge and competence to manage child undernutrition: A systematic review	Ethiopia	Neonatal and infant feeding and family care	Family care practices	Urban and rural	Clinic nurses		6/10 (AMSTAR rating from Program in Policy Decision-making)		http://www.ncbi.nlm.nih.gov/pubmed/24350211	Systematic review
	Provider training + Quality	Improving service quality through HW training	Nutrition training to improve nutrition counseling and counseling skills of caregivers See table 5 for more detail	Providers lack required skills	Identified from literature	Quality		Health workforce	Vertical	Nutrition knowledge, nutrition-counseling skills, and undernutrition management practices of health workers	Practice: in assessing undernutrition, nurses showed a 56% sensitivity, 95% specificity, and 56% positive predictive value (PPV)		1202	Sunguya BF;Poudel KC;Mlunde LB;Urassa DP;Yasuoka J;Jimba M;	2013	Nutrition training improves health workers' nutrition knowledge and competence to manage child undernutrition: A systematic review	Gambia	Neonatal and infant feeding and family care	Family care practices	Urban and rural	Registered and auxiliary nurses		6/10 (AMSTAR rating from Program in Policy Decision-making)		http://www.ncbi.nlm.nih.gov/pubmed/24350212	Systematic review
	Provider training + Quality	Improving service quality through HW training	Nutrition training to improve nutrition counseling and counseling skills of caregivers See table 5 for more detail	Providers lack required skills	Identified from literature	Quality		Health workforce	Vertical	Nutrition knowledge, nutrition-counseling skills, and undernutrition management practices of health workers	Practice: trained HCWs could correctly interpret growth cards and complete the under-five card compared to their untrained counterparts (P < 0.05)		1202	Sunguya BF;Poudel KC;Mlunde LB;Urassa DP;Yasuoka J;Jimba M;	2013	Nutrition training improves health workers' nutrition knowledge and competence to manage child undernutrition: A systematic review	Zambia	Neonatal and infant feeding and family care	Family care practices	Urban and rural	Health workers of growth monitoring and promotion		6/10 (AMSTAR rating from Program in Policy Decision-making)		http://www.ncbi.nlm.nih.gov/pubmed/24350213	Systematic review
	Model of service delivery ?	Pharmaceutical systems strengthening initiatives (Interventions aiming to promote adherence)	Visual media: A pictorial insert without verbal instruction	Lack of awareness / misconceptions about the importance of timely and continued care-seeking	Identified from literature	Continuity/Timeliness		Medical products, vaccines and technologies		Adherence rate	Increased the adherence rate when guardians administered chloroquine syrup to children compared with group (51.9% versus 36.5%, P < 0.001)		1196	Fuangchan A;Dhippayom T;Kongkaew C;	2013	Intervention to promote patients' adherence to antimalarial medication: A systematic review	Nigeria, Ghana			Rural	Children taking anitmalarials		5/10 (AMSTAR rating from Program in Policy Decision-making)		http://www.ncbi.nlm.nih.gov/pubmed/24166046	Systematic review
	Model of service delivery ?	Pharmaceutical systems strengthening initiatives (Interventions aiming to promote adherence)	Combined visual media and verbal information: visual media and verbal information	Lack of awareness / misconceptions about the importance of timely and continued care-seeking	Identified from literature	Continuity/Timeliness		Medical products, vaccines and technologies	Vertical	Adherence rate	Studies using both visual media and verbal information showed the median RR favoring the intervention was 1.7 (IQR 1.4–2.0). Pictorial insert plus verbal instruction exhibited a greater adherence rate when mothers administered chloroquine syrup to their children compared with no such intervention (73.3% versus 36.5%, P < 0.001), although the visual aid alone also improved adherence (73.3% versus …		1196	Fuangchan A;Dhippayom T;Kongkaew C;	2013	Intervention to promote patients' adherence to antimalarial medication: A systematic review	Nigeria			Rural	Children taking anitmalarials		5/10 (AMSTAR rating from Program in Policy Decision-making)		http://www.ncbi.nlm.nih.gov/pubmed/24166047	Systematic review
	Model of service delivery ?	Pharmaceutical systems strengthening initiatives (Interventions aiming to promote adherence)	Convenient regimen: The treatment regimen was either as i) once daily dosing or ii) short treatment duration	Lack of awareness / misconceptions about the importance of timely and continued care-seeking	Identified from literature	Continuity/Timeliness		Medical products, vaccines and technologies		Adherence rate	Once daily dosing: Median RR 1.2 (IQR 1.1–1.4) Once daily chlorproguanil-dapsone showed a superior adherence rate compared with a twice daily artemether-lumefantrine regimes Shorter medication period showed better adherence: median RR 1.6 (IQR 1.2–2.0) Where patients underwent a 3-day course of artemether plus lumefantrine (79.8% adherence) compared with those treated with quinine for 7 days (39.…		1196	Fuangchan A;Dhippayom T;Kongkaew C;	2013	Intervention to promote patients' adherence to antimalarial medication: A systematic review	Gambia, Benin, Uganda, Thailand			Rural	Clients taking antimalarials (children and adults)		5/10 (AMSTAR rating from Program in Policy Decision-making)		http://www.ncbi.nlm.nih.gov/pubmed/24166050	Systematic review
	Models of service delivery	Accountability and engagement interventions	Written and verbal invitation to ANC attendees to bring their male partner to the clinic for VCT for couples	Weak social support for desirable practices (traditional beliefs and social norms)	Inferred	Continuity/Timeliness	Quality	Service delivery	Vertical	HIV-testing uptake	Women who received an invitation to bring their male partner to the clinic for couple VCT were significantly less likely to receive an HIV test than women who received standard individual VCT (39 vs. 71%, P<0.001) (negative effect)	2 of 22	1178	Barnighausen T, Tanser F, Dabis F, Newell ML.	2012	Interventions to improve the performance of HIV health systems for treatment-as-prevention in sub-Saharan Africa: The experimental evidence	Tanzania				Employees or individuals attending public-sector facilities for services	RCTs	2/11 (AMSTAR rating from Program in Policy Decision-making)		http://www.ncbi.nlm.nih.gov/pubmed/22248917	Systematic Review
	Models of service delivery	Accountability and engagement interventions	Written and verbal invitation to ANC attendees to bring their male partner to the clinic for VCT for couples	Weak social support for desirable practices (traditional beliefs and social norms)	Inferred	Continuity/Timeliness	Quality	Service delivery	Vertical	HIV-testing uptake	Women who received a written invitation to bring their male partner to the clinic for VCT were significantly more likely to do so than women who received standard pregnancy information without a written partner invitation (RR=1.36, P=0.002)	2 of 22	1178	Barnighausen T, Tanser F, Dabis F, Newell ML.	2012	Interventions to improve the performance of HIV health systems for treatment-as-prevention in sub-Saharan Africa: The experimental evidence	South Africa				Employees or individuals attending public-sector facilities for services	RCTs	2/11 (AMSTAR rating from Program in Policy Decision-making)		http://www.ncbi.nlm.nih.gov/pubmed/22248918	Systematic Review
	Models of service delivery	Structured adherence education programme	Structured adherence education programme	Lack of awareness and misconceptions regarding interventions/practices	Inferred	Continuity/Timeliness	Quality	Service delivery	Vertical	ART adherence	99% mean adherence rate in intervention group vs. 88% in control group (P<0.001)		1178	Barnighausen T, Tanser F, Dabis F, Newell ML.	2012	Interventions to improve the performance of HIV health systems for treatment-as-prevention in sub-Saharan Africa: The experimental evidence	Nigeria				Employees or individuals attending public-sector facilities for services	RCTs	2/11 (AMSTAR rating from Program in Policy Decision-making)		http://www.ncbi.nlm.nih.gov/pubmed/22248929	Systematic Review
	Models of service delivery	Treatment supporter	Treatment supporter	Weak social support for desirable practices (traditional beliefs and social norms)	Inferred	Continuity/Timeliness	Quality	Service delivery	Vertical	ART adherence	Patients in the intervention group had significantly lower risk of virologic failure than patients in the control group at 96 weeks (RR 0.50, 95% CI 0.31–0.81), 120 weeks (RR 0.59, 95% CI 0.22–1.60), 144 weeks (RR 0.39, 95% CI 0.16–0.95), 168 weeks (RR 0.30, 95% CI 0.097– 0.92), and 192 weeks (RR 0.067, 95% CI 0.0065–0.71)		1178	Barnighausen T, Tanser F, Dabis F, Newell ML.	2012	Interventions to improve the performance of HIV health systems for treatment-as-prevention in sub-Saharan Africa: The experimental evidence	Uganda				Employees or individuals attending public-sector facilities for services	RCTs	2/11 (AMSTAR rating from Program in Policy Decision-making)		http://www.ncbi.nlm.nih.gov/pubmed/22248930	Systematic Review
	Models of service delivery	Educational adherence counselling vs. alarm device.	Educational adherence counselling vs. alarm device.	Lack of awareness and misconceptions regarding interventions/practices	Inferred	Continuity/Timeliness	Quality	Service delivery	Vertical	ART adherence	Patients who received counselling were 29% less likely to have monthly adherence (assessed by pill count) <80% (hazard ratio (HR)=0.71, P=0.055)		1178	Barnighausen T, Tanser F, Dabis F, Newell ML.	2012	Interventions to improve the performance of HIV health systems for treatment-as-prevention in sub-Saharan Africa: The experimental evidence	Kenya				Employees or individuals attending public-sector facilities for services	RCTs	2/11 (AMSTAR rating from Program in Policy Decision-making)		http://www.ncbi.nlm.nih.gov/pubmed/22248931	Systematic Review
	Models of service delivery	Treatment supporter (first intervention group), calendar, adherence education (second intervention group)	Treatment supporter (first intervention group), calendar, adherence education (second intervention group)	Weak social support for desirable practices (traditional beliefs and social norms)	Inferred	Continuity/Timeliness	Quality	Service delivery	Vertical	ART adherence	no significant differences between the three groups in any of three assessed adherence outcomes		1178	Barnighausen T, Tanser F, Dabis F, Newell ML.	2012	Interventions to improve the performance of HIV health systems for treatment-as-prevention in sub-Saharan Africa: The experimental evidence	Tanzania				Employees or individuals attending public-sector facilities for services	RCTs	2/11 (AMSTAR rating from Program in Policy Decision-making)		http://www.ncbi.nlm.nih.gov/pubmed/22248934	Systematic Review
			Behavioral interventions that effectively produce reductions in risky sexual behavior and promote maintenance for safer sexual practice (Peer education, propaganda education, online consultation, information dissemination, monitoring of risk behaviors and interactive feedback, Distributing condoms, VCT enhanced and standard, assertiveness and relationship support,)	Lack of awareness / misconceptions about the importance of timely and continued care-seeking	Inferred	Continuity/Timeliness		Service delivery	Vertical	Condom use, HIV testing	Significant increase in condom use between MSM and male sex partners in the last anal sex act (RR=1.17, 95% CI=1.05–1.29) and consistent condom use between MSM and male sex partners in the past 6 months (RR=1.36, 95% CI=1.15–1.60) and HIV testing (RR=2.22, 95% CI=1.72–2.88) See table 2 for more detail	16 of 16	1177	Huang Z, Wang M, Fu L, Fang Y, Hao J, Tao F, et al.	2013	Intervention to increase condom use and HIV testing among men who have sex with men in China: A meta-analysis	China (16)				Men who have sex with men (MSM)	4 studies had a more rigorous study design (i.e., a randomized controlled study or quasiexperimental design)	5/11 (AMSTAR rating from Program in Policy Decision-making)	majority of the studies employed weak study designs (i.e., pretest–posttest design), thus producing a low quality of evidence	10.1089/AID.2012.0151	Meta analysis
	Public-private partnerships	Clinical social franchising	Social franchising applies the principles of commercial franchising to provide widely distributed health services; are networks of private providers, operating under contracts with a common agency and providing standardized products and services under a common brand.	Other: low quality of private health care; Inadequate numbers/distribution of access points/facilitites; Weak social support for desirable practices	Literature	Quality	Accessibility, Affordability	Service delivery + Health workforce	Vertical	Percent of returning clients; client satisfaction	The majority of studies on quality measured perceived quality, client satisfaction and wilingness to return. Social franchising appears to have a positive effect on all patient-reported quality indicators. Four studies measured clients' perception of quality. Quasi-experimental study of a government franchise program in Vietnam found that after the introduction of the franchise clients did not re…	10 studies	1258	Beyeler N, York DLC, Montagu D	2013	The impact of clinical social franchising on health services in low- and middle-income countries: a systematic review	Ethiopia(2), India, Kenya, Myanmar(4), Nepal(3), Pakistan(4), Viet Nam	Family planning, ANC, Immunization Plus	Preventive/schedulable services				7/11 (AMSTAR rating from McMaster Health Forum)		http://journals.plos.org/plosone/article?id=10.1371/journal.pone.0060669	Systematic review	Included, but might need to be removed.
	Public-private partnerships	Clinical social franchising	Social franchising applies the principles of commercial franchising to provide widely distributed health services; are networks of private providers, operating under contracts with a common agency and providing standardized products and services under a common brand.	Other: low quality of private health care; Inadequate numbers/distribution of access points/facilitites; Weak social support for desirable practices	Literature	Quality	Accessibility, Affordability	Service delivery + Health workforce	Vertical	Health care service utilization	Social franchising increased client volume and service utilization. A prospective cohort study in Myanmar showed increasing monthly client volume for FP service for the first 4-years after joining a franchise network. Client volume also increased for child health serivces. Another prospective study in Vietnam found franchise membership increased total client volume by 40%, and use of reproductive…	6	1258	Beyeler N, York DLC, Montagu D	2013	The impact of clinical social franchising on health services in low- and middle-income countries: a systematic review	Nepal, Myanmar (2), Vietnam, Pakistan (2), Ethiopia, India	Family planning, ANC, Immunization Plus	Preventive/schedulable services				7/11 (AMSTAR rating from McMaster Health Forum)		http://journals.plos.org/plosone/article?id=10.1371/journal.pone.0060669	Systematic review	Included, but might need to be removed.
	Information systems	Pharmaceutical systems strengthening initiatives	Disease ⁄ drug specific programmes (two anti-retroviral therapy (ART) up-scaling case studies from South Africa and Malawi and one review of the effect of HIV ⁄ AIDS programmes)	Capacity gaps for local supply management	Inferred	Commodity availability		Medical products, vaccines and technologies	Integrated	Availability of commodities	Improvement from 53% to 81% in availability of (non-ARV) drugs (SA) 100% availability of ARVs but no comparative or pre-data and no results for non-ARV drugs (Malawi)	4 of 9	1170	Nunan M;Duke T;	2011	Effectiveness of pharmacy interventions in improving availability of essential medicines at the primary healthcare level	South Africa, Malawi				Primary care facilities	RCT, systematic review or meta-analysis of RCT; Controlled trial or review of observational studies; Non-controlled trial ⁄ study; Programme description or anecdotal reportage.	5/10 (AMSTAR rating from Program in Policy Decision-making)		http://www.ncbi.nlm.nih.gov/pubmed/21342379	Systematic review
	Models of service delivery	??	Free courses of emergency contraceptive pills on enrollment with free replacements	Lack of awareness / misconceptions about the importance of timely and continued care-seeking	Inferred	Continuity/Timeliness		Medical products, vaccines and technologies	Vertical	Use of contraceptive pills	Of those that provided data on emergency contraceptive pill use, all but one showed that a substantially higher proportion of women in the intervention group than in the control group used emergency contraceptive pills See table 2		1151	Raymond EG, Trussell J, Polis CB.	2007	Population effect of increased access to emergency contraceptive pills: A systematic review	China (2); India (2), Ghana, Zambia	Family planning	Preventive/ schedulable services		condom users, family planning clients, postpartum women, acceptors of oral contraceptive pills or condoms, spermicide users	Most of the 14 individually allocated studies had low power to detect even moderate differences in pregnancy rates between groups	6/10 (AMSTAR rating from Program in Policy Decision-making)		10.1097/01.AOG.0000250904.06923.4a	Systematic review
	Models of service delivery	Strengthening health services at the community level, service integration	Experimental: One-to-one 20-minute health education session, interactive and supportive covering infant feeding, treatment of diarrhea, management of acute respiratory infection in infants, immunization, and contraception. The intervention was provided before discharge from hospital (with some emphasis on exclusive breastfeeding) with a second education session in the home 3 months post-delivery …	Lack of awareness and misconceptions regarding interventions/practices	Inferred	Socio-cultural aceptability		Service delivery	Integrated ( program), vertical (building block)	Use of contraception	Use of contraception at 3 months, immediate session versus no immediate session: OR 1.50 95% CI [ 0.88, 2.54 ] Use of contraception at 6 months, immediate session versus no immediate session: OR 1.62 95% CI [ 1.06, 2.50 ] Use of contraception at 6 months, immediate plus later sessions versus immediate session: OR 0.85 95% CI [ 0.48, 1.52 ] Use of contraception at 6 months, later session versus no…	1 of 10	1112	Lopez LM, Hiller JE, Grimes DA, Chen M.	2012	Education for contraceptive use by women after childbirth	Nepal	Family planning and normal delivery care	Preventive/Schedulable Services, Curative/clinical services		540 women. Inclusion criteria: all pregnant women admitted to the hospital for delivery who resided in two communities	RCT	9/10 (AMSTAR rating from Program in Policy Decision-making)	All four parameters looking at risk of bias judged as 'low risk' . See table 'Characteristics of included studies' for details.	10.1002/14651858.CD001863.pub3	Systematic review
	Models of service delivery	Strengthening health services at the community level, service integration	Experimental: One-to-one 20-minute health education session, interactive and supportive covering infant feeding, treatment of diarrhea, management of acute respiratory infection in infants, immunization, and contraception. The intervention was provided before discharge from hospital (with some emphasis on exclusive breastfeeding) with a second education session in the home 3 months post-delivery …	Lack of awareness and misconceptions regarding interventions/practices	Inferred	Socio-cultural aceptability		Service delivery	Integrated ( program), vertical (building block)	Exclusive breastfeeding	Exclusive breastfeeding at 3 months: immediate session versus no immediate session: OR 1.00 95% CI [ 0.67, 1.49 ] Exclusive breastfeeding >= 5 months: immediate session versus no immediate session: OR 1.01 95% CI [ 0.65, 1.57 ] Exclusive breastfeeding >= 5 months: immediate and later sessions versus immediate session only: OR 1.55 95% CI [ 0.83, 2.90 ]	1 of 10	1112	Lopez LM, Hiller JE, Grimes DA, Chen M.	2012	Education for contraceptive use by women after childbirth	Nepal	Family planning and normal delivery care	Preventive/Schedulable Services, Curative/clinical services		540 women. Inclusion criteria: all pregnant women admitted to the hospital for delivery who resided in two communities	RCT	9/10 (AMSTAR rating from Program in Policy Decision-making)	All four parameters looking at risk of bias judged as 'low risk' . See table 'Characteristics of included studies' for details.	10.1002/14651858.CD001863.pub3	Systematic review
	Models of service delivery	Service integration	Intervention: 20-minute informal counseling regarding contraception in presence of husband or other close relative. Didactic approach used with opportunity to ask questions. One-page pamphlet provided on contraceptive methods. Providers had 40-minute training on counseling leaflet and interview methods. Control: no counseling or pamphlet provided.	Lack of awareness and misconceptions regarding interventions/practices	Inferred	Socio-cultural acceptability		Service delivery	Integrated ( program), vertical (building block)	Use of any contraceptive at 8 to 12 weeks postpartum	OR 19.56 95% CI [ 11.65, 32.83 ]	1 of 10	1112	Lopez LM, Hiller JE, Grimes DA, Chen M.	2012	Education for contraceptive use by women after childbirth	Pakistan	Family planning and normal delivery care	Preventive/Schedulable Services, Curative/clinical services	Urban	Women admitted to labor ward from Feb 2006 to Sep 2007 after delivery (N=648), regardless of pregnancy duration, delivery mode or fetal outcome	RCT	9/10 (AMSTAR rating from Program in Policy Decision-making)	Three of four parameters looking at risk of bias judged as 'low risk' , fourth was 'unclear risk'. See table 'Characteristics of included studies' for details.	10.1002/14651858.CD001863.pub3	Systematic review
	Model of service delivery	IT supports (e-Health)	Interventions intended to provide electronic retrieval (access to info) to health information by healthcare providers to improve practice and patient care. In this study, it was a multifaceted intervention based on the Cochrane Reproductive Health Library (RHL), which also addressed potential barriers to the implementation of evidence-based practices in the intervention group hospitals. Interacti…	Providers lacking required information	Inferred	Quality		Service delivery/Health workforce/Health information	Integrated (both program and building block)	knowledge of the Cochrane RH library and it's use	Knowledge of the RHL and its use increased in Mexico from 24.8% (78/314) to 65.5% (210/307) and 33.5% (65/194) to 39.2% (62/158) in the intervention and control groups, respectively. In Thailand, knowledge of RHL was 33.9% (57/168) and 38.2% (58/152) in the intervention and control groups at baseline. In the intervention group, knowledge of RHL increased to 83.3% (120/144), but comparable data we…		1048	McGowan JL;Grad R;Pluye P;Hannes K;Deane K;Labrecque M;Welch V;Tugwell P;	2010	Electronic retrieval of health information by healthcare providers to improve practice and patient care	Mexico (1); Thailand (1)	RH services (new)			healthcare providers	CRCT	7/11 (AMSTAR rating from www.rxforchange.ca)	Authors indicate that risk of bias is low for this study	http://www.ncbi.nlm.nih.gov/pubmed/19588361	Systematic review
	Model of service delivery	IT supports (e-Health)	Interventions intended to provide electronic retrieval (access to info) to health information by healthcare providers to improve practice and patient care. In this study, it was a multifaceted intervention based on the Cochrane Reproductive Health Library (RHL), which also addressed potential barriers to the implementation of evidence-based practices in the intervention group hospitals. Interacti…	Providers lacking required information	Inferred	Quality		Service delivery/Health workforce/Health information	Integrated (both program and building block)	rates of compliance with clinical guidelines	There were no significant differences in rates of compliance with guidelines between the groups (Table 1).		1048	McGowan JL;Grad R;Pluye P;Hannes K;Deane K;Labrecque M;Welch V;Tugwell P;	2010	Electronic retrieval of health information by healthcare providers to improve practice and patient care	Mexico (1); Thailand (1)	RH services (new)			healthcare providers	CRCT	7/11 (AMSTAR rating from www.rxforchange.ca)	Authors indicate that risk of bias is low for this study	http://www.ncbi.nlm.nih.gov/pubmed/19588361	Systematic review
	Provider traininig + Quality	Improving service quality through HW training	Interventions involving in-service training of health professionals on their management and care of the seriously ill newborn or child in low and middle-income settings.	Providers lack required skills	Inferred	Quality		Health workforce	Vertical (both program and building block)	performance of adequate initial resuscitation steps	risk ratio 2.45, 95% confidence interval (CI) 1.75 to 3.42, P < 0.001, adjusted for clustering		1050	Opiyo N;English M;	2010	In-service training for health professionals to improve care of the seriously ill newborn or child in low and middle-income countries (Review)	Kenya	IMNCI	Curative/clinical services		newborns and children	RCT	10/10 (AMSTAR rating from Program in Policy Decision-making)	Quality of evidence using GRADE noted as 'moderate' (see Table 'Summary of Findings for Main Comparison') but noted for overall quality that there is high risk of bias	http://www.ncbi.nlm.nih.gov/pubmed/20393956	Systematic review
	Provider traininig + Quality	Improving service quality through HW training	Interventions involving in-service training of health professionals on their management and care of the seriously ill newborn or child in low and middle-income settings.	Providers lack required skills	Inferred	Quality		Health workforce	Vertical (both program and building block)	reduction in the frequency of inappropriate and potentially harmful practices	mean difference 0.40, 95% CI 0.13 to 0.66, P = 0.004		1050	Opiyo N;English M;	2010	In-service training for health professionals to improve care of the seriously ill newborn or child in low and middle-income countries (Review)	Kenya	IMNCI	Curative/clinical services		newborns and children	RCT	10/10 (AMSTAR rating from Program in Policy Decision-making)	Quality of evidence using GRADE noted as 'moderate' (see Table 'Summary of Findings for Main Comparison')	http://www.ncbi.nlm.nih.gov/pubmed/20393956	Systematic review
	Provider traininig + Quality	Improving service quality through HW training	Interventions involving in-service training of health professionals on their management and care of the seriously ill newborn or child in low and middle-income settings.	Providers lack required skills	Literature	Quality		Health workforce	Vertical (both program and building block)	improvement in resusciatation preparedness	mean difference, MD 8.83, 95% CI 6.41 to 11.25, P value (re-analysed) < 0.001) - (Figure 2, Figure 3)		1050	Opiyo N;English M;	2010	In-service training for health professionals to improve care of the seriously ill newborn or child in low and middle-income countries (Review)	Sri Lanka	IMNCI	Curative/clinical services		newborns and children	RCT	10/10 (AMSTAR rating from Program in Policy Decision-making)	Quality of evidence using GRADE noted as 'moderate' (see Table 'Summary of Findings for Main Comparison')	http://www.ncbi.nlm.nih.gov/pubmed/20393956	Systematic review
	Models of service delivery	Strengthening health services at the community level	Health education: Centre-base education. Clinic-based education which lasted 2-3 minutes was given to mothers at enrolment of their children in the EPI centre. The health education emphasized the importance of immunization schedule completion	Lack of awareness / misconceptions about the importance of timely and continued care-seeking; Lack of awareness and misconceptions regarding interventions/practices	Literature	Continuity/Timeliness	Socio-cultural acceptability	Service delivery	Vertical (program and building block)	uptake of dpt3 vaccine	Risk Ratio 1.18 [95% CI 1.05, 1.33] - see forest plot in Figure 4	1 of 6 studies	1065	Oyo-Ita A;Nwachukwu CE;Oringanje C;Meremikwu MM;	2011	Interventions for improving coverage of child immunization in low- and middle-income countries	Pakistan	immunization plus	preventive/schedulable services		All children (age not specified)	RCT	8/9 (AMSTAR rating from Program in Policy Decision-making)	Evidence from this study stated to be of 'low' quality. EPOC risk of bias criteria were applied to all studies (see Figures 1 and 2)	http://onlinelibrary.wiley.com/doi/10.1002/14651858.CD008145.pub2/pdf	Systematic review
	Models of service delivery	Strengthening health services at the community level	Health education: Centre-base education plus redesigned card. Clinic-based education which lasted 2-3 minutes was given to mothers at enrolment of their children in the EPI centre. The health education emphasized the importance of immunization schedule completion Redesigned immunization card with date/day of immunization on outside and instructions/immunization schedule on inside	Lack of awareness / misconceptions about the importance of timely and continued care-seeking; Lack of awareness and misconceptions regarding interventions/practices	Literature	Continuity/Timeliness	Socio-cultural acceptability	Service delivery	Vertical (program and building block)	uptake of dpt3 vaccine	Risk Ratio 1.36 [95% CI 1.22, 1.51]	1 of 6 studies	1065	Oyo-Ita A;Nwachukwu CE;Oringanje C;Meremikwu MM;	2011	Interventions for improving coverage of child immunization in low- and middle-income countries	Pakistan	immunization plus	preventive/schedulable services		All children (age not specified)	RCT	8/9 (AMSTAR rating from Program in Policy Decision-making)	Evidence from this study stated to be of 'low' quality. EPOC risk of bias criteria were applied to all studies (see Figures 1 and 2)	http://onlinelibrary.wiley.com/doi/10.1002/14651858.CD008145.pub2/pdf	Systematic review
	Financing	Voucher programs	Withdrawing monetary vouchers (household package) if the mothers were not up-to-date with routine antenatal care and well-child preventive health care, and if the child did not attend school regularly.	Financial barriers plus Lack of awareness / misconceptions about the importance of timely and continued care-seeking	Inferred	Affordability/ financial access	Continuity/timeliness	Health financing	Vertical (program and building block)	uptake of MMR vaccine	Risk Ratio 0.95 [95% CI 0.83, 1.07]	1 of 6 studies	1065	Oyo-Ita A;Nwachukwu CE;Oringanje C;Meremikwu MM;	2011	Interventions for improving coverage of child immunization in low- and middle-income countries	Honduras	immunization plus	preventive/schedulable services		Children less than three years	Cluster RCT	8/9 (AMSTAR rating from Program in Policy Decision-making)	Evidence from this study stated to be of 'low' quality. EPOC risk of bias criteria were applied to all studies (see Figures 1 and 2)	http://onlinelibrary.wiley.com/doi/10.1002/14651858.CD008145.pub2/pdf	Systematic review
	Financing	Voucher programs	Withdrawing monetary vouchers (household package) if the mothers were not up-to-date with routine antenatal care and well-child preventive health care, and if the child did not attend school regularly.	Financial barriers plus Lack of awareness / misconceptions about the importance of timely and continued care-seeking	Inferred	Affordability/ financial access	Continuity/timeliness	Health financing	Vertical (program and building block)	uptake of DPT1 vaccine	Risk Ratio 1.09 [95% CI 0.94, 1.28]	1 of 6 studies	1065	Oyo-Ita A;Nwachukwu CE;Oringanje C;Meremikwu MM;	2011	Interventions for improving coverage of child immunization in low- and middle-income countries	Honduras	immunization plus	preventive/schedulable services		Children less than three years	Cluster RCT	8/9 (AMSTAR rating from Program in Policy Decision-making)	Evidence from this study stated to be of 'low' quality. EPOC risk of bias criteria were applied to all studies (see Figures 1 and 2)	http://onlinelibrary.wiley.com/doi/10.1002/14651858.CD008145.pub2/pdf	Systematic review
	Models of service delivery	Cell phones and radio communication systems to address delays in pregnant women getting meical help	Any strategy involving use of cell phones or radio communication to either make calls or send text messages/short message services (SMS)	Delay in getting medical attention/help (caused by: direct/indirect financial barriers, weak social support for desirable practices, contextual challenges	Literature	Continuity/Timeliness	Accessibility		Vertical	Skilled attendance at childbirth	Increase in skilled attendance at childbirth as 60% of the pregnant women in the intervention group got skilled attendance while this was the case with 47% in the control group (OR 5.73; 95% CI 1.51–21.81)	1	1285	Oyeyemi SO Wynn R	2015	The use of cell phones and radio communication systems to reduce delays in getting help for pregnant women in low- and middle-income countries: A scoping review	Zanzibar	Normal delivery care	Curative/Clinical Services	Urban women	Pregnant women		4/9 (AMSTAR rating from McMaster Health Forum)		http://www.ncbi.nlm.nih.gov/pmc/articles/PMC4567587/pdf/GHA-8-28887.pdf	Systematic review
	Models of service delivery							Service delivery	Vertical	ANC attendance, ANC visits	Increase in antenatal care attendance, and 44% of the women exposed to mhealth received four or more antenatal care visits compared to 31% of those who were not exposed to mhealth (OR 2.39; 95% CI 1.03–5.55)	1	1285	Oyeyemi SO Wynn R	2015	The use of cell phones and radio communication systems to reduce delays in getting help for pregnant women in low- and middle-income countries: A scoping review	Zanzibar	ANC	Preventive/schedulable services		Pregnant women		4/9 (AMSTAR rating from McMaster Health Forum)		http://www.ncbi.nlm.nih.gov/pmc/articles/PMC4567587/pdf/GHA-8-28887.pdf	Systematic review
	Models of service delivery							Service delivery	Vertical	Facility-based deliveries	Rates of facility-based deliveries varied from a minimum rate before the intervention of 72% (in January 2010) to a maximum rate of 92% following the intervention (in March 2011)	1	1285	Oyeyemi SO Wynn R	2015	The use of cell phones and radio communication systems to reduce delays in getting help for pregnant women in low- and middle-income countries: A scoping review	Rwanda	Normal delivery care	Curative/Clinical Services		Pregnant women		4/9 (AMSTAR rating from McMaster Health Forum)		http://www.ncbi.nlm.nih.gov/pmc/articles/PMC4567587/pdf/GHA-8-28887.pdf	Systematic review
	Governance	Accountability and engagement interventions	Counselling plus medication diaries that were completed daily by caregivers for a period of 9 months	Weak social support for desirable practices (traditional beliefs and social norms)	Inferred	Continuity/Timeliness		Service delivery	Vertical	Caregiver-reported adherence	Intervention: 85% reported no missed doses Control: 92% reported no missed doses (p=0.08)		1155	Bain-Brickley D, Butler L, Kennedy G, Rutherford G.	2010	Interventions to improve adherence to antiretroviral therapy in children with HIV infection	Kenya				Children and youth Median age: 4.7 years (interquartile range 2.3-6.2) Female 52%	RCT. A total of 115 children was enroled, of whom 99 were randomised. Of the 16 who were not randomised, four died before initiation of treatment, and 12 failed to return prior to randomisation. Only 90 children had any follow-up information available	10/10 (AMSTAR rating from Program in Policy Decision-making)		10.1002/14651858.CD009513	Systematic review
	Quality improvement + Provider traininig	Improving service quality through HW training	Educational interventions targeted at new prescribers to improve their confidence and competance Conferences and training	Lack of awareness and misconceptions regarding interventions/practices Provider lacking motivation to ensure quality of care	Identified from literature	Quality		Health workforce	Integrated	Appropriate antimicrobial use (1. pneumonia and 2. diarrhoea)	1. 66.7 to 83.1% (P = 0.0001) 2. 28.0 to 86.8% (P = 0.007)		1296	N. Brennan, K. Mattick	2012	A systematic review of educational interventions to change behaviour of prescribers in hospital settings, with a particular emphasis on new prescribers	Bangladesh				All prescribing doctors			Total MERSQI scores among the 64 studies ranged from 6 to 18 with a mean (SD) of 13.3 (1.7).Mean domain scores were highest for type of data (3.0),data analysis (2.8) and outcomes (2.0). Only 19.4% of studies were multi- institutional	British Journal of Clinical Pharmacology. 2013. 10.1111/j.1365-2125.2012.04397.x	Systematic review
	Quality improvement + Provider traininig	Improving service quality through HW training	Educational materials, conferences and training, reminders	Lack of awareness and misconceptions regarding interventions/practices Provider lacking motivation to ensure quality of care	Identified from literature	Quality		Health workforce	Integrated	1. Rate of prescription 2. Inappropriate use 3. Drug resistant infection 4. Cost savings	1. 640 to 400 prescriptions per 1000 admissions (P < 0.001) 2. 42 to 20% (P < 0.001) 3. 48 to 33.5% (P < 0.001) 4. $84 450 to $52 219 (P <0.001)		1296	N. Brennan, K. Mattick	2012	A systematic review of educational interventions to change behaviour of prescribers in hospital settings, with a particular emphasis on new prescribers	Thailand				All prescribers			Same as above	British Journal of Clinical Pharmacology. 2013. 10.1111/j.1365-2125.2012.04397.x	Systematic review
	Quality improvement + Provider traininig	Improving service quality through HW training	Educational materials, reminders	Lack of awareness and misconceptions regarding interventions/practices Provider lacking motivation to ensure quality of care	Identified from literature	Quality		Health workforce	Integrated	Inappropriate antibiotic use	20 to 23% (P = 0.10) (ineffective)		1296	N. Brennan, K. Mattick	2012	A systematic review of educational interventions to change behaviour of prescribers in hospital settings, with a particular emphasis on new prescribers	Thailand				All prescribers			Same as above	British Journal of Clinical Pharmacology. 2013. 10.1111/j.1365-2125.2012.04397.x	Systematic review
	Quality improvement + Provider traininig	Improving service quality through HW training	Educational materials, reminders	Lack of awareness and misconceptions regarding interventions/practices Provider lacking motivation to ensure quality of care	Identified from literature	Quality		Health workforce	Integrated	1. Rate of prescription 2. Rate of inappropriate drug use	1. 194 to 80 prescriptions per 1000 hospitalizations (P < 0.001) 2. 71 to 24% (P < 0.001)		1296	N. Brennan, K. Mattick	2012	A systematic review of educational interventions to change behaviour of prescribers in hospital settings, with a particular emphasis on new prescribers	Thailand				Doctors, residents, interns and medical students			Same as above	British Journal of Clinical Pharmacology. 2013. 10.1111/j.1365-2125.2012.04397.x	Systematic review
	Quality improvement + Provider traininig	Improving service quality through HW training	Audit and feedback, reminders, marketing	Lack of awareness and misconceptions regarding interventions/practices Provider lacking motivation to ensure quality of care	Identified from literature	Quality		Health workforce	Integrated	Antibiotic use	431 to 276 (P < 0.0001)		1296	N. Brennan, K. Mattick	2012	A systematic review of educational interventions to change behaviour of prescribers in hospital settings, with a particular emphasis on new prescribers	Argentina				All prescribers			Same as above	British Journal of Clinical Pharmacology. 2013. 10.1111/j.1365-2125.2012.04397.x	Systematic review
	Quality improvement + Provider traininig	Improving service quality through HW training	Audit and feedback	Lack of awareness and misconceptions regarding interventions/practices Provider lacking motivation to ensure quality of care	Identified from literature	Quality		Health workforce	Integrated	Prescriptions meeting required standards	8 to 40%		1296	N. Brennan, K. Mattick	2012	A systematic review of educational interventions to change behaviour of prescribers in hospital settings, with a particular emphasis on new prescribers	India				Resident doctors			Same as above	British Journal of Clinical Pharmacology. 2013. 10.1111/j.1365-2125.2012.04397.x	Systematic review
	Quality improvement + Provider traininig	Improving service quality through HW training	Outreach visits, marketing	Lack of awareness and misconceptions regarding interventions/practices Provider lacking motivation to ensure quality of care	Identified from literature	Quality		Health workforce	Integrated	1. Inappropriate antibiotics 2. Cost savings	1. 69.2%, 56.3% 39.0% reduction for 3 different drugs (statistically significant) 2. 58.6%		1296	N. Brennan, K. Mattick	2012	A systematic review of educational interventions to change behaviour of prescribers in hospital settings, with a particular emphasis on new prescribers	Brazil				All prescribers			Same as above	British Journal of Clinical Pharmacology. 2013. 10.1111/j.1365-2125.2012.04397.x	Systematic review
	Quality improvement + Provider traininig	Improving service quality through HW training	Educational materials, conferences and training, reminders	Lack of awareness and misconceptions regarding interventions/practices Provider lacking motivation to ensure quality of care	Identified from literature	Quality		Health workforce	Integrated	Incorrect prescriptions	47, 7.3 and 20% reduction (positive effect)		1296	N. Brennan, K. Mattick	2012	A systematic review of educational interventions to change behaviour of prescribers in hospital settings, with a particular emphasis on new prescribers	Columbia				Medicine, surgery and paediatrics			Same as above	British Journal of Clinical Pharmacology. 2013. 10.1111/j.1365-2125.2012.04397.x	Systematic review
	Models of service delivery + Financing	strengthening health services at the community level, supply-side performance based financing programs, provision of commodities	Facilities supplied HIV test kits. Five-day HIV training for midwives. Facility paid per person tested, and per person counselled and referred. Monthly staff meetings and regular supervision.	Delayed or insufficient procurement, providers lack required skills, providers lacking motivation to ensure quality of care	Inferred	Commodity availability	Quality	Service delivery, medical products/vaccines/technologies	Integrated (building block), vertical (program	% pregnant women tested for HIV	% tested for HIV: 97.6% at ANC, 95% at labour	1 of 48 studies	1278	Mangham-Jefferies L Pitt C Cousens S Mills A Schellenberg J	2014	Cost-effectiveness of strategies to improve the utilization and provision of maternal and newborn health care in low-income and lower-middle-income countries: A systematic review	Cambodia	STI (new), Normal delivery care	Curative/clinical		Pregnant women	pre-post		Study quality was assessed using the Consolidated Health Economic Evaluation Reporting Standards (CHEERS) statement [17], which was published in 2013. See Table 3 for more detail.	BMC Pregnancy and Childbirth. 2014. 10.1186/1471-2393-14-243	Systematic review
	Provider training	IMCI traininig to improve health worker performance	IMCI training in primary care setting (health facilities that served as the first point of contact for ill children, excluding inpatient hospital settings)	Providers lacking required skills	Literature	Quality		Service delivery	Vertical (program)	Proportion of children requiring immunizations who subsequently received vaccinations from IMCI vs non-IMCI trained health workers	Pooled relative risk of 1.16 (95% CI: 0.98 - 1.36) suggest no difference between groups		1281	Nguyen DT Leung KK McIntyre L Ghali WA Sauve R	2013	Does integrated management of childhood illness (IMCI) training improve the skills of health workers? A systematic review and meta-analysis	Bangladesh(4)Benin(4)Brazil(4)Cambodia(3)China(1)Egypt(2)Eritrea(2)Ethiopia(1)Iran (Islamic Republic of)(1)Kenya(1)Mali(1)Morocco(3)Niger(1)Nigeria(1)Pakistan(1)Peru(2)Senegal(1)South Africa(1)Sudan(2)Switzerland(1)Tanzania (United Republic of)(5)Togo(1)Uganda(2)United States(1)Uzbekistan(1)Viet Nam(1)Zambia(1)	IMCI	Curative/Clinical Services	rural (PHCs)	Children		10/11 (AMSTAR rating from McMaster Health Forum)		http://www.ncbi.nlm.nih.gov/pmc/articles/PMC3680429/	Systematic review
	Multiple HSS strategies	Health system interventions	Policy changes, health worker education, re-organization of health services	Insufficient number of providers, lack of awareness/misconceptions about the importance of timely and continued care-seeking	Literature	Continuity/Timeliness	Accessibility	Leadership, Governance + Health workforce (+ Service Delivery)		ANC coverage (4 or more visits)	Health system interventions (5 studies): OR (random, 95%CI) 1.13 [0.96,1.34]		1246	Mbuagbaw L, Medley N, Darzi AJ, Richardson M, Garga KH, Ongolo-Zogo P	2015	Health system and community level interventions for improving antenatal care coverage and health outcomes	Argentina (1), Bangaldesh (1), Mexico (1), Rwanda (1), South Africa (1), Tanzania (2), UK (1), Vietnam (1), Zimbabwe (1)	Antenatal Care	Preventive/schedulable services	Urban and rural	Pregnant women		10/11 (AMSTAR rating from McMaster Health Forum)		http://www.ncbi.nlm.nih.gov/pmc/articles/PMC4676908/	Systematic review	This review grouped HSS interventions together, but looking at the individual 10 studies with HSS interventions separately might allow for other health system outcomes to be identified
		Uncertain; see effect size cell for more info									Depending on what HSS strategy this will fall under, effect sizes can be obtained from the review, for ANC coverage, attended births and contraceptive prevalence. See Table 4.2.1 for details.		1122	Hayman R;Taylor ME;Crawford F;Jeffery P;Smith J;Harper I;	2011	The impact of aid on maternal and reproductive health: A systematic review to evaluate the effect of aid on the outcomes of millennium development goal 5	Not reported in detail - Description states:Egypt (3); Indonesia (3); Bangladesh (2); China (2); Ghana (2); Honduras (2); Tanzania (2); Botswana (1); Burkina Faso (1); Cameroon (1); Developing countries (1); Guinea (1); India (1); Laos (1); Madagascar (1); Not reported (1); Pakistan (1); Rwanda (1); South Africa (1); Timor-Leste (1); Uganda (1); Uzbekistan (1); Zimbabwe (1)						8/9 (AMSTAR rating from Program in Policy Decision-making)		http://eppi.ioe.ac.uk/cms/LinkClick.aspx?fileticket=_KYoThW2v1g%3d&tabid=3121&language=en-US	Systematic review
	Provider training, Quality	Improving service quality through health worker training	Continuing education for health professionals (to improve professional practice): educational meetings and printed educational materials	Providers lacking required skills		Quality		Service delivery		Outcomes measured were either health professional practice behavior or patient outcomes in a setting where health care was provided. Examples include overall numbers of mammographies/cervical smears, skin screening activities, use of injections measure 3-months post-intervention, care for patients with any of the 5 common problems seen in family practice, etc	Effect sizes for individual studies were not presented, but rather were characterized as moderately large, moderate, small or negative. There was no statisical pooling of effects. Of the 32 studies, only 11 had sufficient data to calculate standardized effect sizes using an appropriate unit of analysis. The range of effects was cited to be from -0.3 to 1.52.		1007	Forsetlund L;BjÃ¸rndal A;Rashidian A;Jamtvedt G;O'Brien MA;Wolf F;Davis D;Odgaard-Jensen J;Oxman AD;	2009	Continuing education meetings and workshops: Effects on professional practice and health care outcomes	Not reported in detail - Description states:USA (26); UK (13); Netherlands (9); Australia (4); Canada (4); Norway (3); Not reported (3); France (2); Indonesia (2); South Africa (2); Belgium (1); Brazil (1); Denmark (1); Mali (1); Mexico (1); New Zealand (1); OECD countries (1); Peru (1); Spain (1); Sri Lanka (1); Sweden (1); Viet Nam (1); Zambia (1). Shipra's review, from page 4: North America (2…	Varies by study. Some studies are related to cancer care, myocardial infarction, smoking etc	Varies by study.	Location was not mentioned in the review but may be available by reviewing individual studies	Health professionals		10/11 (AMSTAR rating from McMaster Health Forum)		http://onlinelibrary.wiley.com/doi/10.1002/14651858.CD003030.pub2/pdf	Systematic review	Effect sizes for individual studies exist, but are not detailed in the review. They can be obtained from individual studies. Also, most of the countries represented in this review were not LMIC, so not sure which individual studies would end up being appropriate for inclusion.
	Finance	Unconditional microcredit	Conditional microcredit to promote breastfeeding	Small loans offered to borrowers (usually lacking employment or credit history) without imposting conditionalities othar than re-payment of the loaned amount		Lack of awareness / misconceptions about the importance of timely and continued care-seeking (Lack of incentive to maintain vaccines up to date)	Continuity/Timeliness	Affordability	Vertical	Any vaccination coverage	Mean difference = 0.08 (95%CI -0.00, 0.17)	1	1236	A. Pasricha, R. Deinstadt, D. Moher, A. Killoran, S. Rourke ,C. Kendall	2012	Financial incentives and coverage of child health interventions: a systematic review and meta-analysis.	Pakistan	EPI	Preventive/schedulable services			Cross-sectional		Only 1 study; authors note low quality evidence	http://link.springer.com/article/10.1007%2Fs11606-012-2145-y
	Finance	Unconditional microcredit	Conditional microcredit to promote breastfeeding	Small loans offered to borrowers (usually lacking employment or credit history) without imposting conditionalities othar than re-payment of the loaned amount		Lack of awareness / misconceptions about the importance of timely and continued care-seeking (Lack of incentive to maintain vaccines up to date)	Affordability		Vertical	children accessing preventive health care in the previous 6 mo (%)	Mean difference = 0.04 (95%CI 0.02, 0.06); Test for overall effect: Z=4.17 (P<0.0001)	1	1236	A. Pasricha, R. Deinstadt, D. Moher, A. Killoran, S. Rourke ,C. Kendall	2012	Financial incentives and coverage of child health interventions: a systematic review and meta-analysis.	Bangladesh					Cross-sectional		Only 1 study; authors note low quality evidence	http://link.springer.com/article/10.1007%2Fs11606-012-2145-y
	Finance	Unconditional microcredit	Conditional microcredit to promote breastfeeding	Small loans offered to borrowers (usually lacking employment or credit history) without imposting conditionalities othar than re-payment of the loaned amount		Lack of awareness / misconceptions about the importance of timely and continued care-seeking (Lack of incentive to maintain vaccines up to date)	Continuity/Timeliness	Affordability	Vertical	MVC coverage	Mean difference = 0.09 (95%CI 0.08, 0.11)	1	1236	A. Pasricha, R. Deinstadt, D. Moher, A. Killoran, S. Rourke ,C. Kendall	2012	Financial incentives and coverage of child health interventions: a systematic review and meta-analysis.	Bangladesh	EPI	Preventive/schedulable services			Cross-sectional		Only 1 study; authors note low quality evidence	http://link.springer.com/article/10.1007%2Fs11606-012-2145-y
	Finance	Unconditional microcredit	Conditional microcredit to promote breastfeeding	Small loans offered to borrowers (usually lacking employment or credit history) without imposting conditionalities othar than re-payment of the loaned amount		Lack of awareness / misconceptions about the importance of timely and continued care-seeking (Lack of incentive to maintain vaccines up to date)	Continuity/Timeliness	Affordability	Vertical	DPT-1 coverage	Mean difference = -0.02 (95%CI -0.19, 0.15)	1	1236	A. Pasricha, R. Deinstadt, D. Moher, A. Killoran, S. Rourke ,C. Kendall	2012	Financial incentives and coverage of child health interventions: a systematic review and meta-analysis.	Bangladesh	EPI	Preventive/schedulable services			Cross-sectional		Only 1 study; authors note low quality evidence	http://link.springer.com/article/10.1007%2Fs11606-012-2145-y
	Finance	Public Financial Management Improvements: Changes in user fees		Increasing consultation fees in a private hospital	Public Financial Management Improvements: Changes in user fees	Direct financial barriers (OOP at point of service)	Affordability		Integrated	number of outpatient visits	Authors re-analyzed study data and present the percent change in outpatient visits in the intervention and control areas. Depending on the variation in fee, percent change in outpatient visits in intervention area was either -34% or -71%. Table 10 presents values for control areas as well as information on elasticity.		1046	Lagarde M;Palmer N;	2008	The impact of user fees on health service utilization in low- and middle-income countries: How strong is the evidence?	Gabon	primary health care (new)				Study design varies but only includes experimental or quasi-experimental design	6/10 (AMSTAR rating from Program in Policy Decision-making)	Quality and risk of bias were assessed for each study are presented in Table 3. Most studies in this row judged to be of low quality. Risk of bias for this study cited to be 'high' in Table 6.	http://www.who.int/bulletin/volumes/86/11/07-049197/en/index.html	Systematic review
	Governance	Health policies and regulations: priority services at community level		In-patient HCT.	Health policies and regulations: priority services at community level	Inadequate numbers/distribution of access points/facilities	Continuity/Timeliness	Quality	Vertical	HIV-testing uptake	Patients who were offered in-patient HCT were substantially more likely to receive HCT than patients in the control group, who were offered to return to the hospital for HCT 1 week after discharge (99 vs. 69%).	2 of 22	1178	Barnighausen T, Tanser F, Dabis F, Newell ML.	2012	Interventions to improve the performance of HIV health systems for treatment-as-prevention in sub-Saharan Africa: The experimental evidence	Uganda				Employees or individuals attending public-sector facilities for services	RCTs	2/11 (AMSTAR rating from Program in Policy Decision-making)		http://www.ncbi.nlm.nih.gov/pubmed/22248925	Systematic Review
	Governance	Health policies and regulations: priority services at community level		In-patient HCT.	Health policies and regulations: priority services at community level	Inadequate numbers/distribution of access points/facilities	Continuity/Timeliness	Quality	Vertical	ART linkage and uptake	Patients who were offered in-patient HCT and found to be HIV-infected were significantly more likely to attend a HIV clinic than the patients in the control group who were offered to return for out- patient HCT after discharge and subsequently found to be HIV-infected (74 vs. 56%, P=0.032)	3 of 22	1178	Barnighausen T, Tanser F, Dabis F, Newell ML.	2012	Interventions to improve the performance of HIV health systems for treatment-as-prevention in sub-Saharan Africa: The experimental evidence	Uganda				Employees or individuals attending public-sector facilities for services	RCTs	2/11 (AMSTAR rating from Program in Policy Decision-making)		http://www.ncbi.nlm.nih.gov/pubmed/22248926	Systematic Review
	Governance	Health policies and regulations: priority services at community level		On-site educational outreach programme in health clinics	Health policies and regulations: priority services at community level	Lack of awareness and misconceptions regarding interventions/practices	Continuity/Timeliness	Quality	Vertical	ART linkage and uptake	Enrollment in ART programme through new HIV testing was not significantly different in the intervention compared with the control group (53 vs. 50%, P=0.695)	7 of 22	1178	Barnighausen T, Tanser F, Dabis F, Newell ML.	2012	Interventions to improve the performance of HIV health systems for treatment-as-prevention in sub-Saharan Africa: The experimental evidence	South Africa				Employees or individuals attending public-sector facilities for services	RCTs	2/11 (AMSTAR rating from Program in Policy Decision-making)		http://www.ncbi.nlm.nih.gov/pubmed/22248927	Systematic Review
	Financing + Quality + Provider training	Quality assurance teams + withdrawing vouchers	Combination of two strategies: withdrawing vouchers and strengthening of health services): Intervetion aimed to strengthen peripheral health services through training quality assurance teams (provider package) and the provision of equipment, drugs, and materials (health system package) as well as nutritional promotion. Withdrawing monetary vouchers (household package) if the mothers were not up-t…	Providers lack required skills; delayed or insufficient procurement; Financial barriers; Lack of awareness / misconceptions about the importance of timely and continued care-seeking	Inferred	Quality	Availability, Affordability, Continuity/Timeliness	Health financing + Service delivery	Vertical (program), integrated (building block)	uptake of DPT1 vaccine	RR 1.15; 95% CI 0.97 to 1.37	1 of 6 studies	1065	Oyo-Ita A;Nwachukwu CE;Oringanje C;Meremikwu MM;	2011	Interventions for improving coverage of child immunization in low- and middle-income countries	Honduras	immunization plus	preventive/schedulable services		Children less than three years	Cluster RCT	8/9 (AMSTAR rating from Program in Policy Decision-making)	Evidence from this study stated to be of 'low' quality. EPOC risk of bias criteria were applied to all studies (see Figures 1 and 2)	http://onlinelibrary.wiley.com/doi/10.1002/14651858.CD008145.pub2/pdf	Systematic review	This intervention was not delivered as per the protocol.
	Financing + Quality + Provider training	Quality assurance teams + withdrawing vouchers	Combination of two strategies: withdrawing vouchers and strengthening of health services): Intervetion aimed to strengthen peripheral health services through training quality assurance teams (provider package) and the provision of equipment, drugs, and materials (health system package) as well as nutritional promotion. Withdrawing monetary vouchers (household package) if the mothers were not up-t…	Providers lack required skills; delayed or insufficient procurement; Financial barriers; Lack of awareness / misconceptions about the importance of timely and continued care-seeking	Inferred	Quality	Availability, Affordability, Continuity/Timeliness	Health financing + Service delivery	Vertical (program), integrated (building block)	uptake of MMR vaccine	RR 1.11; 95% CI 0.99 to 1.24	1 of 6 studies	1065	Oyo-Ita A;Nwachukwu CE;Oringanje C;Meremikwu MM;	2011	Interventions for improving coverage of child immunization in low- and middle-income countries	Honduras	immunization plus	preventive/schedulable services		Children less than three years	Cluster RCT	8/9 (AMSTAR rating from Program in Policy Decision-making)	Evidence from this study stated to be of 'low' quality. EPOC risk of bias criteria were applied to all studies (see Figures 1 and 2)	http://onlinelibrary.wiley.com/doi/10.1002/14651858.CD008145.pub2/pdf	Systematic review	This intervention was not delivered as per the protocol.
	Models of service delivery	Accountability and engagement interventions	Patient sent reminder letter prior to next visit 2 recall letters if appointment missed home visit if still not attend given patient- held record, including education section and space to monitor medication-taking, BP levels, weight, drugs prescribed, and appointment dates and times education about how to use the patient-held record.	Lack of awareness / misconceptions about the importance of timely and continued care-seeking	Identified from literature	Continuity/Timeliness		Service delivery	Vertical	Compliance rates	Intervention gp > Control gp, P < 0.001		1169	Newell SA, Bowman JA, Cockburn JD.	1999	A critical review of interventions to increase compliance with medication-taking, obtaining medication refills, and appointment-keeping in the treatment of cardiovascular disease	South Africa				Newly diagnosed hypertensives (DBP 119 mm Hg or 1 test 105 mm Hg)		8/10 (AMSTAR rating from Program in Policy Decision-making)	Fair quality	10.1006/pmed.1999.0579	Systematic review
	Governance	Conditional cash transfers	Conditional cash transfers: conditioned on school attendance	Cash transfers to designated female household heads in poor communities conditional to their participation in health promotion activities and/or children's school attendance	Health policies and regulations: cash transfers	Direct financial barriers (OOP at point of service)	Affordability		Vertical	Increased contraceptive use	Hazard ratio of giving birth subsequent to an index birth was 1.04 (P>0.05), modern contraceptive methods improved during the initial 2 years of the study		1206	S Sonalkara, S Modyb, M Gaffield	2014	Outreach and integration programs to promote family planning in the extended postpartum period	Mexico	Family planning	Preventive/ schedulable services	Unknown. Review individual studies for more detail	Female household heads in poor communities		7/10 (AMSTAR rating from Program in Policy Decision-making)		http://www.ncbi.nlm.nih.gov/pubmed/24434235	Systematic review						24141	Avenir Health
	Financing	Unconditional cash transfers	Unconditional cash transfers in emergency settings	Direct and indirect financial barriers	Inferred	Affordability/ financial access		Financing	Horizontal	Service coverage - children getting vitamins or iron	There was a very small increase in the proportion of children who received vitamin or iron supplements (mean difference (MD) 0.10 standard deviations (SDs), 95% confidence interval (CI) 0.06 to 0.14) and on the child’s home environment, as well as clinically meaningful, very large reductions in the chance of child death (hazard ratio (HR) 0.26, 95% CI 0.10 to 0.66) and the incidence of severe acu…		1245	Pega F, Liu SY, Walter S, Lhachimi SK	2015	Unconditional cash transfers for assistance in humanitarian disaster: effect on use of health services and health outcomes in low- and middle-income countries	Nicaragua, Niger	NA			Households					Systematic review
	Governance	Vouchers	Vouchers in combination with cash transfers or gifts	Non-monetary reward of a food voucher with a $10.30 food voucher	Health policies and regulations: voucher programs	Direct financial barriers (OOP at point of service)	Affordability	Continuity/Timeliness	Vertical	Percentage of first-time testers	60.1% incentivized vs 42% non-incentivized p< 0.001		1192	Lee R, Cui RR, Muessig KE, Thirumurthy H, Tucker JD.	2013	Incentivizing HIV/STI testing: A systematic review of the literature	South Africa			Urban	Men in community (comp gp Use of a mobile VCT service)		4/11 (AMSTAR rating from Program in Policy Decision-making)		http://www.ncbi.nlm.nih.gov/pubmed/24068389	Systematic review
	Finance	Microfinance	Conditional microcredit to promote breastfeeding	Small loans offered to borrowers (usually lacking employment or credit history) conditional on the recipient adopting and maintaining certain behaviors prescribed by the program in addition to re-payment of the loaned amount	Domestic Resource Mobilization: other - microcredit	Lack of awareness / misconceptions about the importance of timely and continued care-seeking (Lack of incentive to maintain vaccines up to date)	Continuity/Timeliness	Affordability	Vertical	%age of newborns receiving colostrum	Mean difference IV 0.22 (95%CI 0.08, 0.35). Z=3.10 (P=0.002)	2	1236	A. Pasricha, R. Deinstadt, D. Moher, A. Killoran, S. Rourke ,C. Kendall	2012	Financial incentives and coverage of child health interventions: a systematic review and meta-analysis.	Bolivia, Ghana	ANC	Preventive/schedulable services			Cluster RCT/Cohort		Overall low quality of evidence. Analysis of cRCT does not acccount for clustering	http://link.springer.com/article/10.1007%2Fs11606-012-2145-y
	Finance	Microfinance	Conditional microcredit to promote breastfeeding	Small loans offered to borrowers (usually lacking employment or credit history) conditional on the recipient adopting and maintaining certain behaviors prescribed by the program in addition to re-payment of the loaned amount	Domestic Resource Mobilization: other - microcredit	Lack of awareness / misconceptions about the importance of timely and continued care-seeking (Lack of incentive to maintain vaccines up to date)	Continuity/Timeliness	Affordability	Vertical	BCG coverage	Mean difference = 0.09 (95%CI -0.02, 0.20)	2	1236	A. Pasricha, R. Deinstadt, D. Moher, A. Killoran, S. Rourke ,C. Kendall	2012	Financial incentives and coverage of child health interventions: a systematic review and meta-analysis.	Bolivia, Ghana	EPI	Preventive/schedulable services			Ckuster RCT/Cohort		Analysis of cRCT does not account for clustering; authors indicate low overall quality of evidence	http://link.springer.com/article/10.1007%2Fs11606-012-2145-y
	Finance	Microfinance	Conditional microcredit to promote breastfeeding	Small loans offered to borrowers (usually lacking employment or credit history) conditional on the recipient adopting and maintaining certain behaviors prescribed by the program in addition to re-payment of the loaned amount	Domestic Resource Mobilization: other - microcredit	Lack of awareness / misconceptions about the importance of timely and continued care-seeking (Lack of incentive to maintain vaccines up to date)	Continuity/Timeliness	Affordability	Vertical	DPT-1 coverage	Mean difference = -0.02 (95%CI -0.23, 0.19)	2	1236	A. Pasricha, R. Deinstadt, D. Moher, A. Killoran, S. Rourke ,C. Kendall	2012	Financial incentives and coverage of child health interventions: a systematic review and meta-analysis.	Bolivia, Ghana	EPI	Preventive/schedulable services			Cluster RCT/Cohort		Analysis of cRCT does not account for clustering	http://link.springer.com/article/10.1007%2Fs11606-012-2145-y
	Finance	Microfinance	Conditional microcredit to promote breastfeeding	Small loans offered to borrowers (usually lacking employment or credit history) conditional on the recipient adopting and maintaining certain behaviors prescribed by the program in addition to re-payment of the loaned amount	Domestic Resource Mobilization: other - microcredit	Lack of awareness / misconceptions about the importance of timely and continued care-seeking (Lack of incentive to maintain vaccines up to date)	Continuity/Timeliness	Affordability	Vertical	DPT-3 coverage	Mean difference = 0.03 (95%CI -0.20, 0.27)	2	1236	A. Pasricha, R. Deinstadt, D. Moher, A. Killoran, S. Rourke ,C. Kendall	2012	Financial incentives and coverage of child health interventions: a systematic review and meta-analysis.	Bolivia, Ghana	EPI	Preventive/schedulable services			Cluster RCT/Cohort		Analysis of cRCT does not account for clustering; authors note low overall quality of evidence	http://link.springer.com/article/10.1007%2Fs11606-012-2145-y
	Finance	Microfinance	Conditional microcredit to promote breastfeeding	Small loans offered to borrowers (usually lacking employment or credit history) conditional on the recipient adopting and maintaining certain behaviors prescribed by the program in addition to re-payment of the loaned amount	Domestic Resource Mobilization: other - microcredit	Lack of awareness / misconceptions about the importance of timely and continued care-seeking (Lack of incentive to maintain vaccines up to date)	Continuity/Timeliness	Affordability	Vertical	MVC coverage	Mean difference = -0.04 (95%CI -0.46, 0.38)	2	1236	A. Pasricha, R. Deinstadt, D. Moher, A. Killoran, S. Rourke ,C. Kendall	2012	Financial incentives and coverage of child health interventions: a systematic review and meta-analysis.	Bolivia, Ghana	EPI	Preventive/schedulable services			Cluster RCT/Cohort		Analysis of cRCT does not account for clustering; authors note low overall quality of evidence	http://link.springer.com/article/10.1007%2Fs11606-012-2145-y
	Finance	Microfinance	Conditional microcredit to promote breastfeeding	Small loans offered to borrowers (usually lacking employment or credit history) conditional on the recipient adopting and maintaining certain behaviors prescribed by the program in addition to re-payment of the loaned amount	Domestic Resource Mobilization: other - microcredit	Lack of awareness / misconceptions about the importance of timely and continued care-seeking (Lack of incentive to maintain vaccines up to date)	Continuity/Timeliness	Affordability	Vertical	OPV-3 coverage	Mean difference = -0.07 (95%CI -0.18, 0.03)	2	1236	A. Pasricha, R. Deinstadt, D. Moher, A. Killoran, S. Rourke ,C. Kendall	2012	Financial incentives and coverage of child health interventions: a systematic review and meta-analysis.	Bolivia, Ghana	EPI	Preventive/schedulable services			Cluster RCT/Cohort		Analysis of cRCT does not account for clustering; authors note low overall quality of evidence	http://link.springer.com/article/10.1007%2Fs11606-012-2145-y
	Finance	Microfinance	Conditional microcredit to promote breastfeeding	Small loans offered to borrowers (usually lacking employment or credit history) conditional on the recipient adopting and maintaining certain behaviors prescribed by the program in addition to re-payment of the loaned amount	Domestic Resource Mobilization: other - microcredit	Lack of awareness / misconceptions about the importance of timely and continued care-seeking (Lack of incentive to maintain vaccines up to date)	Continuity/Timeliness	Affordability	Vertical	Any vaccination coverage	Mean difference = 0.06 (95%CI -0.21, 0.34)	2	1236	A. Pasricha, R. Deinstadt, D. Moher, A. Killoran, S. Rourke ,C. Kendall	2012	Financial incentives and coverage of child health interventions: a systematic review and meta-analysis.	Bolivia, Ghana	EPI	Preventive/schedulable services			Cluster RCT/Cohort		Analysis of cRCT does not account for clustering; authors note low overall quality of evidence	http://link.springer.com/article/10.1007%2Fs11606-012-2145-y
	Financing	Microfinance	Community-based funds for obstetric care and transport	Community loans	Public Financial Management Improvements: community loans	Direct financial barriers, Indirect financial barriers	Accessibility	Affordability	Vertical	Utilization of health facilities for deliveries (community-based loan funds versus other interventions)	ORs of 3.5 (0.97-15.48) and 3.55 (1.56-8.05)		1283	Nwolise CH Hussein J Kanguru L Bell J Patel P	2014	The effectiveness of community-based loan funds for transport during obstetric emergencies in developing countries: A systematic review	Bangladesh(1)Ghana(1)India(1)Malawi(1)Nepal(2)Nigeria(4)Sierra Leone(1)Tanzania (United Republic of)(1)	Normal delivery care	Curative/Clinical Services		Pregnant women		6/10 (AMSTAR rating from Program in Policy Decision-making)		http://heapol.oxfordjournals.org/content/30/7/946.long
	Governance	Contracting out	Contracting out supply chain management/distribution	Contracting out: privatisation of distribution (medicines remained free to patients in public facilities)	Strengthen supply chains: contracting out	Capacity gaps for local supply management	Availability		Integrated		Availability varied from 95% to 25%	1 of 9	1170	Nunan M;Duke T;	2011	Effectiveness of pharmacy interventions in improving availability of essential medicines at the primary healthcare level	Malaysia (3), South Africa					RCT, systematic review or meta-analysis of RCT; Controlled trial or review of observational studies; Non-controlled trial ⁄ study; Programme description or anecdotal reportage.	5/10 (AMSTAR rating from Program in Policy Decision-making)		http://www.ncbi.nlm.nih.gov/pubmed/21342383	Systematic review
	Governance	Contracting out	Contracting out supply chain management/distribution	Public-private partnerships for drug distribution	Strengthen supply chains: contracting out	Capacity gaps for local supply management	Availability		Integrated	Availability of commodities	Province A: Availability between 78% and 93% Province B: Availability between 65% to 77%	4 of 9	1170	Nunan M;Duke T;	2011	Effectiveness of pharmacy interventions in improving availability of essential medicines at the primary healthcare level	South Africa				Primary care facilities	RCT, systematic review or meta-analysis of RCT; Controlled trial or review of observational studies; Non-controlled trial ⁄ study; Programme description or anecdotal reportage.	5/10 (AMSTAR rating from Program in Policy Decision-making)		http://www.ncbi.nlm.nih.gov/pubmed/21342380	Systematic review
	Governance	Community engagement	Promote community empowermnet, community engagmement: promote empowerment among sex workers	Community empowerment defined as a social movement in which sex workers come together as a community to develop internal cohesion, then mobilise their collective power and resources to articulate, and as a necessary demand, their human rights and entitlements. Considered an overall apprach (not a set of specific intervention activities). In this process, sex-worker communities seek allies, includ…	Tools and training to increase civil society voice and engagement: interventions to promote community empowerment	Weak social support for desirable practices (traditional beliefs and social norms)	Socio-cultural aceptability	Accessibility	Vertical	Consistent condom use	Combined results showed that community empowerment was associated with significantly heightened odds of consistent condom use with new clients OR 3·035 (1·895–4·861) p<0.0001; regular client OR 2·901 (2·224–3·784) p<0.0001; and all clients OR 3·273 (2·319–4·621) p<0.0001). Heterogeneity was high for all condom use meta-analyses (I2=91.767 vs I2=80.480 vs I2=90.353) See Figure 1	New clients: 6 studies; regular clients (6 studies; all clients (8 studies	1221	D. Kerrigan, C. Kennedy, R.Morgan-Thomas, S.Reza-Paul, P. Mwangi, K.Win, A. McFall, V. Fonner, J.Butler	2014	A community empowerment approach to the HIV response among sex workers: effectiveness, challenges, and considerations for implementation and scale-up	India, Brazil, Dominican Republic			Urban and rural	Sex workers			Authors mention "However, results should be interpreted with caution because of the fairly week research designs and low geographical variation of the studies in our nested meta-analysis. The heterogeneity recorded in the effects of community empowerment on specific HIV outcomes is expected in view of the nature of the approach."	http://www.thelancet.com/journals/lancet/article/PIIS0140-6736(14)60973-9/abstract	Systematic review and meta-analysis

## Sheet: Sheet1
Type			Organization
Systematic review			Abt Associates
Meta-analysis
Systematic review and meta-analysis
Journal article			Avenir Health
Grey literature			UNICEF
Conference abstract			USAID
Program report
							46

## Sheet: Questions
Questions related to Bottleneck reductions
ID	Outcome	Bottleneck reduction?	HSS Strategy
ID 1003	Household expenditure (reduced)	Affordability?	contracting out
ID 1008	patient self-management	Continuity?	med products
ID 1235	attendance at follow-up visit	Continuity?	task shifting
Questions related to HSS Strategies
ID	Strategy description (from systematic review)	Original classification	New classification	Thoughts
ID 1007	Continuing education for health professionals (to improve professional practice): educational meetings and printed educational materials	Improving service quality through health worker training	?	Not HSS, therefore do not include.
ID 1239	Training private providers (as part of administrative approaches to ensure minimum standards and a fair playing field among providers and payers) and using support such as job aids or patient materials. Uganda: Provider training at private clinic - to improve effectivess of STD case management		Strengthen systems - training private providers	Keep?
ID 1224	Training interventions targeting different types of private providers (private doctors, private midwives, private pharmacy workers, drug retailers, etc.) aimed to improve the quality of treatment of a range of different conditions. Seven interventions focused on treatment of childhood illness (use of integrated management of childhood ill- ness (IMCI) guidelines, treatment of ARI or diarrhea); 5 …		Strengthen systems - training private providers	Keep?
ID 1276	Voucher for food
ID 1046	User fees?		added as Finance	Keep?

## Sheet: REF TABLES
Tables referenced in 'Final literature used' tab
ID 1029 Cell K56
ID 1029 Cell K57
ID 1029 Cell K58
ID 1029 Cell K59
ID 1031 Cell L60
ID 1033 Cell L68
ID 1046 Cell L151 & L 152
ID 1046 Cell L153 & L154
ID 1046 Cell L155 & L156
ID 1046 Cell L157 & L158
ID 1048 Cell L160
ID 1050 Cell L163
ID 1177 Cell L222
ID 1065 Cell L230-L231
ID 1065 Cell L232
ID 1065 Cell L244
ID 1065 Cell L245
ID 1071 Cell L246
ID 1259 Cell L258
ID 1259 Table 4.1.4 L259
ID 1212 Table 4, L72, L73
ID 1151 Cell L 298
ID 1149 Cell L 356
ID 1140 Cell L 358
ID 1305 Cell L 367
ID 1016 cell
ID 1122 Table 4.2.1, , L381
1307_Toczek; L391
ID 1240; L37
